# Supplementary material for: Comprehensive metabolomic characterization of defense reprogramming in Castanea mollissima under Oligonychus ununguis feeding stress
Source: PLoS One. 2026 May 15;21(5):e0338168. doi: 10.1371/journal.pone.0338168 (PMC13178871; doi:10.1371/journal.pone.0338168)
Supplement: S1 File — S1 Fig. Reproducibility of biological replicates. The strong correlation coefficients (r = 0.989–0.998) among the three biological replicates of each sample confirmed satisfactory reproducibility and consistency. S1 Table. Overview of identified metabolite classes. A total of 713 metabolites were identified, comprising 83 flavones, 100 flavonols, 38 flavonoids, 15 flavanols, 10 isoflavones, 221 phenolic acids, 43 tannins, 58 alkaloids, 72 terpenoids, 31 lignans, 18 coumarins, one steroid, and 23 additional metabolites. Detailed information is provided in this table. (ZIP) [file pone.0338168.s001.zip]

Archive with 6 entries (5 files):
- supporting information files/
- supporting information files/M1_vs_R-1_filter.xlsx
- supporting information files/M2_vs_R-1_filter.xlsx
- supporting information files/S19_vs_R-1_filter.xlsx
- supporting information files/S1_Table.xlsx
- supporting information files/S1_Fig.tif
