# Supplementary material for: Comprehensive metabolomic characterization of defense reprogramming in Castanea mollissima under Oligonychus ununguis feeding stress
Source: PLoS One. 2026 May 15;21(5):e0338168. doi: 10.1371/journal.pone.0338168 (PMC13178871; doi:10.1371/journal.pone.0338168)
Supplement: S1 File — S1 Fig. Reproducibility of biological replicates. The strong correlation coefficients (r = 0.989–0.998) among the three biological replicates of each sample confirmed satisfactory reproducibility and consistency. S1 Table. Overview of identified metabolite classes. A total of 713 metabolites were identified, comprising 83 flavones, 100 flavonols, 38 flavonoids, 15 flavanols, 10 isoflavones, 221 phenolic acids, 43 tannins, 58 alkaloids, 72 terpenoids, 31 lignans, 18 coumarins, one steroid, and 23 additional metabolites. Detailed information is provided in this table. (ZIP) [file pone.0338168.s001.zip › supporting information files/M1_vs_R-1_filter.xlsx]

## Sheet: Sheet1
Index	Formula	Compounds	Class I	Class II	CAS	Level	M1-1	M1-2	M1-3	R-1-1	R-1-2	R-1-3	VIP	p_value	FDR	Fold_Change	Log2FC	Type
pmb0069	C7H7NO	Benzamide	Phenolic acids	Phenolic acids	55-21-0	2	11950000	12179000	11856000	2568500	2570400	2633600	1.22956	5.05883e-05	0.00155276	0.215993	-2.21095	down
mws0491	C8H11N	Phenethylamine	Alkaloids	Alkaloids	64-04-0	1	35243000	36597000	33264000	7397200	7849400	7514200	1.22854	0.0010261	0.00812642	0.216555	-2.20719	down
ML10179289	C8H10O	2-Phenylethanol	Phenolic acids	Phenolic acids	60-12-8	2	6363700	6610900	6239300	1279500	1278400	1389300	1.22867	0.000129566	0.00219028	0.205435	-2.28325	down
pmb0764	C6H9NOS	4-Methyl-5-thiazoleethanol	Others	Others	137-00-8	2	32051	40131	33947	3752.7	1644.4	2827.6	1.20747	0.00368203	0.0162375	0.0774972	-3.68971	down
mws2213	C9H8O2	Cinnamic acid	Phenolic acids	Phenolic acids	140-10-3	2	9398.9	9954.9	7471.3	27514	26113	24787	1.212	9.53116e-05	0.0018388	2.92316	1.54753	up
MWSmce040	C8H8O3	Isovanillin	Phenolic acids	Phenolic acids	621-59-0	3	36897	70660	54624	120520	119060	86800	1.05405	0.0209586	0.0484677	2.01244	1.00895	up
mws0987	C10H8O2	6-MethylCoumarin	Lignans and Coumarins	Coumarins	92-48-8	3	6276.7	7322.8	4161.1	12769	12480	11471	1.11871	0.0112377	0.0309253	2.0675	1.04789	up
mws0009	C10H10O3	Coniferaldehyde	Phenolic acids	Phenolic acids	20649-42-7	3	11148	12756	10466	61819	69876	130810	1.19516	0.0729965	0.11887	7.63762	2.93312	up
MWStz070	C9H11NO3	N-(2-Hydroxy-4-methoxyphenyl)acetamide	Alkaloids	Phenolamine	58469-06-0	1	2092500	2318900	1965600	4495800	4408100	4584000	1.21918	0.000301778	0.00396783	2.11509	1.08072	up
Hmtn001288	C9H10O4	Methyl 2,4-dihydroxyphenylacetate	Phenolic acids	Phenolic acids	67828-42-6	2	40195	32835	44988	7840.1	7840.4	6822.8	1.22022	0.0115294	0.0314842	0.190677	-2.3908	down
Lmrn001951	C9H10O4	(S)-2-Hydroxy-3-(4-Hydroxyphenyl)Propanoic Acid	Phenolic acids	Phenolic acids	23508-35-2	2	404440	485600	437570	36370	32982	38389	1.22783	0.00322573	0.0146812	0.0811541	-3.62319	down
pmb1754	C5H15NO4P+	O-Phosphocholine	Alkaloids	Alkaloids	107-73-3	2	286150	316580	334250	704130	681610	715370	1.22123	5.24875e-05	0.00155276	2.24243	1.16506	up
Hmmp001310	C11H9NO2	3-Indoleacrylic acid	Alkaloids	Plumerane	1204-06-4	2	534750	601640	494880	1756000	1723200	1820000	1.22362	9.08259e-06	0.000633283	3.24851	1.69978	up
Lmdn003756	C10H10O4	Methyl caffeate	Phenolic acids	Phenolic acids	3843-74-1	2	9	9	6575.4	211300	212270	147020	1.06905	0.0122721	0.0326337	86.5396	6.43529	up
Zmbp002538	C11H12N2O2	1-Methoxy-indole-3-acetamide	Alkaloids	Plumerane	-	1	1861000	2115300	1760400	6235000	6179300	6459300	1.22433	8.22542e-06	0.000633283	3.28998	1.71808	up
pmb0818	C11H11NO3	Methoxyindoleacetic acid	Alkaloids	Plumerane	3471-31-6	2	12402	8602.4	11594	45558	34615	37837	1.20235	0.00709354	0.0238693	3.62012	1.85604	up
Hmyp002656	C11H11NO4	Methyl dioxindole-3-acetate	Alkaloids	Plumerane	57061-18-4	1	343280	291560	366690	883360	888900	886730	1.21795	0.00153351	0.0105163	2.65493	1.40867	up
Lmmp003517	C13H20O3	Solatuberenol A	Others	Others	-	2	53043	48513	110490	301620	337940	259140	1.15698	0.00175595	0.0105163	4.23823	2.08346	up
mws0041	C15H10O5	Baicalein	Flavonoids	Flavones	491-67-8	3	4833.4	3599.8	2683.2	12583	8659.4	10879	1.15172	0.0113736	0.0311787	2.88955	1.53085	up
pme3475	C15H12O5	Butin	Flavonoids	Flavanones	492-14-8	3	10461	12367	12643	25493	29438	25604	1.20906	0.00188108	0.0105163	2.27045	1.18298	up
pme1201	C15H14O5	Phloretin	Flavonoids	Chalcones	60-82-2	2	25663	29629	30235	61405	64063	60108	1.21761	7.43914e-05	0.0017038	2.16979	1.11756	up
Lmhn002926	C13H12O7	p-Coumaroylmalic acid	Phenolic acids	Phenolic acids	-	1	55740	54505	37688	6115800	5781900	5307000	1.22779	0.00168956	0.0105163	116.301	6.86172	up
mws1505	C17H16O4	Phenethyl caffeate	Phenolic acids	Phenolic acids	104594-70-9	2	31316	28142	26589	10010	10249	12005	1.21581	0.00186988	0.0105163	0.374958	-1.4152	down
mws0064	C15H12O6	Eriodictyol (5,7,3',4'-Tetrahydroxyflavanone)	Flavonoids	Flavanones	552-58-9	3	6608.4	8651.4	7239.1	24711	24793	19637	1.20665	0.00648479	0.0226808	3.07308	1.61969	up
MWSHY0203	C15H14O6	Catechin	Flavonoids	Flavanols	154-23-4	1	1438500	1822300	1395100	3396200	4088000	3509300	1.19684	0.00228101	0.0119964	2.3612	1.23952	up
Lmhn102068	C13H12O8	2-O-Caffeoylmalic acid	Phenolic acids	Phenolic acids	53755-04-7	3	188790	165680	105560	57785	57258	58832	1.15188	0.0614126	0.106023	0.377964	-1.40368	down
mws0049	C15H14O7	Gallocatechin	Flavonoids	Flavanols	970-73-0	3	183700	190890	157870	457210	478280	463590	1.22056	6.84114e-05	0.0016749	2.62758	1.39373	up
Lmhn003074	C14H14O8	Feruloylmalic acid	Phenolic acids	Phenolic acids	-	1	8744	27736	32614	1191600	1103800	1289400	1.20494	0.00177755	0.0105163	51.8829	5.69719	up
Hmtn001358	C14H17NO7	2-(D-Glucosyloxy)-4-hydroxybenzeneacetonitrile	Alkaloids	Phenolamine	-	3	49371	57707	41038	17628	17609	24647	1.16847	0.0129791	0.0340044	0.404305	-1.30648	down
Lmtp001399	C14H17NO7	5,6-Dihydroxyindole-5-O-β-glucoside	Alkaloids	Alkaloids	-	2	182830	219130	226420	91774	79834	87656	1.21086	0.00838889	0.0265898	0.412591	-1.27722	down
Lmtn003441	C15H20O7	2-Acetyl-3-hydroxyphenyl-1-O-glucoside	Phenolic acids	Phenolic acids	-	2	9311.8	17506	15316	33683	35986	42042	1.14023	0.00267845	0.0132986	2.65134	1.40672	up
Lmmn004912	C16H12O7	3-O-Methylquercetin	Flavonoids	Flavonols	1486-70-0	2	4179.4	5314.2	5939	13196	12575	8875.5	1.14038	0.0292015	0.0620749	2.24502	1.16673	up
pmp000003	C16H12O7	Nepetin (5,7,3',4'-Tetrahydroxy-6-methoxyflavone)	Flavonoids	Flavones	520-11-6	3	11109	4788.7	6973.6	3499.7	3087.8	3857.5	1.01181	0.15313	0.212763	0.456686	-1.13073	down
pmn001553	C14H20O8	Cimidahurinine	Phenolic acids	Phenolic acids	142542-89-0	1	2550400	2464300	2694200	5615100	5463200	5810500	1.22571	4.45983e-05	0.00143931	2.19082	1.13147	up
Hmtn001120	C14H20O8	5-(2-Hydroxyethyl)-2-O-glucosylphenol	Phenolic acids	Phenolic acids	-	1	1918800	1953700	1732200	3642000	3818500	3945000	1.22036	9.63522e-05	0.0018388	2.03499	1.02502	up
Lmhn002140	C14H14O9	Feruloyltartaric acid (Fertaric acid)	Phenolic acids	Phenolic acids	-	1	272680	292780	289450	1579200	1390600	1632700	1.22719	0.00325188	0.014706	5.38361	2.42857	up
Zmdn001863	C18H14O6	2-(7-Dihydroxyl)-benzofuranyl-ferulic acid	Phenolic acids	Phenolic acids	-	2	328570	318370	292970	1579000	1431100	1399700	1.22711	0.00167259	0.0105163	4.69173	2.23012	up
MWSmce195	C20H22O4	Dehydrodiisoeugenol	Lignans and Coumarins	Lignans	2680-81-1	2	10099	29328	9686.9	421150	367160	306100	1.19819	0.007226	0.0242003	22.2831	4.47788	up
Zmgp004718	C20H22O4	1-(4-hydroxy-3-methoxyphenyl)-7-phenyl-3,5-diheptanone	Others	Others	-	3	11149	19068	5982.2	292140	250310	252270	1.203	0.00158216	0.0105163	21.9541	4.45642	up
Lmmn003663	C14H18O9	5-Glucosyloxy-2-Hydroxybenzoic acid methyl ester	Phenolic acids	Phenolic acids	-	1	158750	180710	145080	372340	384630	389420	1.21602	0.000378951	0.00451301	2.36593	1.24241	up
pmb0382	C19H14O6	O-Feruloyl 4-hydroxycoumarin	Lignans and Coumarins	Coumarins	-	2	1151000	770750	1427600	494740	497390	461140	1.1201	0.0794698	0.127179	0.433896	-1.20458	down
Lman002731	C15H18O9	Grevilloside F	Phenolic acids	Phenolic acids	1094004-50-8	1	397800	397220	358570	158610	164140	150720	1.22412	0.00166992	0.0105163	0.410432	-1.28479	down
Jmwn002620	C15H18O9	Vanillic Acid-4-O-Glucuronide	Phenolic acids	Phenolic acids	-	3	52643	69092	58207	37403	28589	21573	1.10808	0.00990296	0.028816	0.486629	-1.03911	down
Zmln000899	C15H20O9	Syringaldehyde-4-O-glucoside	Phenolic acids	Phenolic acids	-	2	586600	649130	567360	1562600	1335800	1406200	1.21766	0.0028734	0.0139411	2.38735	1.25541	up
Smrp004001	C20H24O5	verrucosin	Lignans and Coumarins	Lignans	-	1	41432	48815	35258	682950	606820	632590	1.22644	0.00104091	0.00812642	15.317	3.93706	up
pme1816	C16H18O9	Neochlorogenic acid (5-O-Caffeoylquinic acid)	Phenolic acids	Phenolic acids	906-33-2	1	41281000	45325000	41322000	19792000	21106000	19746000	1.22336	0.00161074	0.0105163	0.474048	-1.0769	down
mws0748	C16H18O9	1-Caffeoylquinic acid	Phenolic acids	Phenolic acids	1241-87-8	1	28520000	33082000	29730000	14463000	14429000	14036000	1.22087	0.00664142	0.0228903	0.470021	-1.0892	down
pmp000008	C19H18O7	5-Hydroxy-6,7,3',4'-tetramethoxyflavone	Flavonoids	Flavones	21763-80-4	3	3202800	3469900	3347900	1374400	1358500	1331800	1.2278	0.00118631	0.00905675	0.405634	-1.30175	down
Hmlp003129	C20H22O6	Matairesinol	Lignans and Coumarins	Lignans	580-72-3	2	50248	51241	55782	118300	116780	138610	1.21644	0.00678647	0.0232773	2.37609	1.24859	up
Lmbp002255	C16H18O10	Fraxetin-8-O-glucoside (Fraxin)	Lignans and Coumarins	Coumarins	524-30-1	2	76989	71792	75099	168170	151980	129610	1.19931	0.0197794	0.0464252	2.00893	1.00643	up
Zmgp003492	C20H20O7	8-Hydroxy-α-conidendrin	Others	Others	-	2	243680	257420	260730	617810	784190	918850	1.20266	0.0265797	0.0575353	3.04641	1.60711	up
Hmln003529	C18H26O10	Benzyl β-primeveroside	Phenolic acids	Phenolic acids	130622-31-0	1	86667	106320	114940	24644	31472	19950	1.20042	0.00545871	0.0203565	0.247026	-2.01726	down
Cmjn004337	C18H26O10	Benzyl-(2''-O-xylosyl)glucoside	Phenolic acids	Phenolic acids	-	1	856160	805220	941590	298860	409660	530070	1.12253	0.00785085	0.0253368	0.475837	-1.07146	down
HJAP012	C20H18O10	Luteolin-8-C-arabinoside	Flavonoids	Flavonoid carbonoside	-	3	46541	39197	49643	13690	21148	20006	1.16593	0.00298971	0.0142708	0.405109	-1.30362	down
Hmcp005535	C30H48O	α-Amyrenone	Terpenoids	Triterpene	638-96-0	2	38912	48927	45448	23459	21161	21067	1.2019	0.0121256	0.0323654	0.492824	-1.02086	down
mws0919	C21H20O10	Kaempferol-3-O-rhamnoside (Afzelin)(Kaempferin)	Flavonoids	Flavonols	482-39-3	3	14270	12805	13214	25252	31367	29923	1.20746	0.0107451	0.0303945	2.14803	1.10301	up
pme3392	C21H21O10+	Pelargonidin-3-O-glucoside	Flavonoids	Anthocyanidins	47684-27-5	2	22983	24124	12404	34668	58202	46840	1.05503	0.038848	0.0761935	2.34763	1.23121	up
Lmsn002494	C19H14O12	Ellagic acid-4-O-Xyloside	Tannins	Tannin	139163-18-1	1	3651800	2948000	3787200	7596300	8246600	6377600	1.18225	0.00854481	0.0266271	2.13926	1.09711	up
HJN055	C21H24O10	Dihydrocharcone-4'-O-glucoside	Flavonoids	Chalcones	-	1	21826	26744	23421	81379	79861	111380	1.20885	0.0210104	0.0484677	3.78686	1.921	up
pmn001521	C20H22O11	3-Hydroxy-5-Methylphenol-1-O-(6'-Galloyl)Glucoside	Phenolic acids	Phenolic acids	-	2	73102	87276	63294	9	9	9	1.22943	0.00860697	0.0266854	0.000120712	-13.0161	down
Lmqp012453	C30H48O2	Ursolaldehyde	Terpenoids	Triterpene	-	1	251270	216430	250880	97385	116600	118670	1.20402	0.00174808	0.0105163	0.462934	-1.11112	down
mws0355	C22H18O10	Catechin gallate	Flavonoids	Flavanols	130405-40-2	1	60714	73842	93916	132750	164980	189910	1.13014	0.0174798	0.0422131	2.13435	1.0938	up
Lmhn004960	C22H18O10	7-O-Galloyltricetiflavan	Flavonoids	Flavanols	-	3	107770	202070	117800	403780	476380	453030	1.16272	0.00181646	0.0105163	3.11755	1.64041	up
pmn001697	C21H18O11	Apigenin-7-O-glucuronide	Flavonoids	Flavones	29741-09-1	3	42934	45653	45092	16382	26598	15737	1.14236	0.0152772	0.0381929	0.439239	-1.18692	down
pmp000575	C22H22O10	Acacetin-7-O-glucoside (Tilianin)	Flavonoids	Flavones	4291-60-5	3	170500	157990	146800	62592	49150	67243	1.20302	0.000458656	0.00508822	0.376581	-1.40897	down
Lmmn004625	C21H22O11	Dihydrokaempferol-7-O-glucoside	Flavonoids	Flavanonols	-	1	207720	220720	210970	641030	690020	660400	1.2282	0.000475331	0.00519208	3.11451	1.63901	up
mws1361	C21H22O11	Taxifolin-3-O-rhamnoside (Astilbin)	Flavonoids	Flavanonols	29838-67-3	3	123360	84813	86020	367420	394990	472970	1.20598	0.00453521	0.0188304	4.19922	2.07012	up
Lmsn003297	C21H22O11	3,4,2',4',6'-Pentahydroxychalcone-4'-O-glucoside	Flavonoids	Chalcones	-	3	28964	28862	44035	68437	64284	75442	1.14038	0.0066361	0.0228903	2.0436	1.03111	up
HJN041	C21H24O11	Epicatechin glucoside	Flavonoids	Flavanols	-	3	30893	25891	25215	67726	65463	65092	1.21672	0.000428503	0.00490705	2.41809	1.27387	up
mws4053	C30H48O3	Ursolic acid	Terpenoids	Triterpene	77-52-1	1	213220	240570	143030	102280	90987	91341	1.12116	0.0676081	0.113212	0.476874	-1.06832	down
Lmhn002321	C21H18O12	Vnilloylcaffeoyltartaric acid	Phenolic acids	Phenolic acids	-	3	189880	186820	189890	46968	44866	39991	1.227	1.13938e-05	0.000661633	0.232664	-2.10368	down
Lmsn005122	C22H22O11	1-O-Galloyl-6-O-Cinnamoyl-β-D-glucose	Phenolic acids	Phenolic acids	115746-69-5	3	2025000	1897900	2014200	717350	609960	656960	1.22436	2.38623e-05	0.000891695	0.334215	-1.58115	down
Lmsn005333	C22H22O11	4-O-Galloyl-1-O-Cinnamoyl-β-D-glucose	Phenolic acids	Phenolic acids	-	3	1718300	2156000	2124800	692820	642200	725370	1.21554	0.00970229	0.0284744	0.34345	-1.54183	down
Lmsn005754	C22H22O11	1-O-Galloyl-2-O-Cinnamoyl-β-D-glucose	Phenolic acids	Phenolic acids	56994-83-3	3	2193900	2086400	1876300	1039200	1080200	904800	1.20595	0.00182515	0.0105163	0.491213	-1.02558	down
Lmfn001158	C20H20O13	Ginnalin A (2,6-Di-O-Galloyl-1,5-Anhydro-D-Glucitol)	Phenolic acids	Phenolic acids	-	1	11337000	11501000	12007000	2480100	2916300	2500400	1.22628	9.54536e-06	0.000633283	0.226626	-2.14161	down
Lmfn001258	C20H20O13	Maplexin D (2,4-Di-O-Galloyl-1,5-Anhydro-D-Glucitol)	Phenolic acids	Phenolic acids	1355573-86-2	1	12194000	14064000	13184000	3372600	3620800	3294300	1.22626	0.00237108	0.012199	0.260831	-1.93881	down
Hmmp002121	C23H16O11	Isorhamnetin-3-O-gallate	Flavonoids	Flavonols	-	1	370770	417820	336160	142080	106890	125180	1.20853	0.00348089	0.0154465	0.332652	-1.58792	down
Hmjn008136	C30H46O4	Camaldulenic acid	Terpenoids	Triterpene	71850-15-2	1	17120000	18940000	17666000	4239000	5613000	4428500	1.21806	6.37134e-05	0.00161559	0.265802	-1.91157	down
Cmmp006152	C29H44O5	Norarjunolic acid	Terpenoids	Triterpene	60393-90-0	3	15356000	15565000	15440000	4530600	4407800	4643400	1.2293	3.51003e-08	2.49212e-05	0.292957	-1.77124	down
Zmpn008194	C30H48O4	Corosolic acid	Terpenoids	Triterpene	4547-24-4	1	7794700	7472900	7538500	3846700	3479600	3520400	1.22452	1.59652e-05	0.000708457	0.475605	-1.07216	down
Lmsn004090	C22H22O12	1-O-Galloyl-3-O-p-Coumaroyl-β-D-glucose	Phenolic acids	Phenolic acids	-	1	1725000	1649700	1713200	435280	434190	205860	1.17443	0.00160991	0.0105163	0.21135	-2.24229	down
Lmdp002969	C21H20O13	Myricetin-3-O-galactoside	Flavonoids	Flavonols	15648-86-9	2	713740	952670	866820	1831100	1651300	1692500	1.19266	0.000765667	0.00697587	2.04281	1.03055	up
Lmpp003465	C21H20O13	Myricetin-3-O-glucoside	Flavonoids	Flavonols	19833-12-6	2	750390	786050	734100	1598700	1694600	1770800	1.2248	0.00137242	0.00974417	2.23035	1.15727	up
Lmfp003403	C21H20O13	Quercetagetin-7-O-glucoside	Flavonoids	Flavonols	548-75-4	2	655700	735750	763030	1619300	1343800	1693700	1.20105	0.0106467	0.0302365	2.16145	1.112	up
Lmtp003948	C22H24O12	3',5',5,7-Tetrahydroxy-4'-methoxyflavanone-3'-O-glucoside	Flavonoids	Flavones	-	2	703150	864420	785680	1757300	1694800	1650600	1.21421	0.000203517	0.00296413	2.16836	1.11661	up
HJN106	C30H46O5	Ceanothic acid	Terpenoids	Triterpene	21302-79-4	1	145150	145960	144350	22036	26145	23530	1.22782	1.21144e-05	0.000661633	0.164679	-2.60227	down
Lmsn011830	C30H46O5	2α,19α-Dihydroxy-3-oxours-12-en-28-oic acid	Terpenoids	Triterpene	176983-21-4	3	3226200	3310800	3177000	947280	938780	863320	1.2281	3.91161e-06	0.000555448	0.283033	-1.82096	down
Zmpn006881	C30H48O5	Tormentic acid	Terpenoids	Triterpene	13850-16-3	2	1008000	1170600	1012400	452290	498630	449970	1.21699	0.00480441	0.0189535	0.439013	-1.18766	down
pmn001708	C30H48O5	Asiatic acid	Terpenoids	Triterpene	464-92-6	1	131850	132590	132300	63082	61379	62108	1.22941	2.87549e-06	0.0005104	0.470255	-1.08848	down
MWSCX013	C30H48O5	Euscaphic acid	Terpenoids	Triterpene	53155-25-2	1	771230	893480	760050	309530	366360	315040	1.21302	0.00306537	0.0144133	0.408671	-1.29099	down
Lmmn003041	C25H32O10	Isolariciresinol-9'-O-xyloside	Lignans and Coumarins	Lignans	97055-97-5	3	46572	86511	68306	294890	284930	281020	1.19471	0.00104156	0.00812642	4.27451	2.09576	up
Smnn005025	C30H46O6	Schisphenthin B	Terpenoids	Triterpene	-	3	9	9	9	6980.8	4695	5812.4	1.22892	0.012612	0.0332882	647.711	9.33921	up
Lmsn004322	C24H24O12	1,6-Di-O-caffeoyl-β-D-glucose	Phenolic acids	Phenolic acids	-	3	388060	416560	414430	129610	122160	112340	1.22591	8.62328e-05	0.0018388	0.298683	-1.74331	down
Lmsn004970	C24H24O12	3,6-Di-O-caffeoyl glucose	Phenolic acids	Phenolic acids	-	3	322180	390110	358930	77403	121020	105160	1.19985	0.000871051	0.00736246	0.283399	-1.81909	down
Cmcp006262	C30H48O6	Roxburic Acid	Terpenoids	Triterpene	108657-25-6	2	12593	12948	15514	6321.8	5757.8	4718.2	1.19527	0.00447103	0.0188304	0.409154	-1.28929	down
Hmhn007023	C30H48O6	2α,3α,19α-Trihydroxyursolic acid	Terpenoids	Triterpene	-	1	103130	104340	107260	9838.2	8394.1	9500.8	1.22867	3.11963e-05	0.00110747	0.0881171	-3.50443	down
Hmln003398	C30H48O6	2α,3α,19α,23-Tetraydroxyurs-12-en-28-oic acid	Terpenoids	Terpene	-	3	67091	61271	65735	23404	25032	23094	1.22631	0.000690462	0.00668024	0.368527	-1.44016	down
pmp001141	C25H31NO10	Cimicifugamide	Alkaloids	Phenolamine	-	3	221080	226120	231740	808160	815850	696620	1.22517	0.00470427	0.0189535	3.41802	1.77316	up
Cmsn001563	C21H22O15	1,7-Di-O-galloyl-D-sedoheptulose	Phenolic acids	Phenolic acids	-	3	29267	34607	36247	81831	96375	101850	1.21027	0.00515079	0.0198753	2.79718	1.48397	up
pmn001739	C25H28O12	6'-Trans-Cinnamoyl-8-epikingisidic acid	Phenolic acids	Phenolic acids	-	2	66306	63725	59971	6516.9	7596.8	4919.3	1.22191	0.000202055	0.00296413	0.100173	-3.31944	down
Zmjp003892	C27H36O12	Nudiposide	Others	Others	62058-46-2	2	143800	172840	152270	64610	47830	47376	1.20263	0.00114023	0.00879957	0.340824	-1.5529	down
Lmmp006709	C30H26O12	Kaempferol-3-O-(4''-p-coumaroyl)rhamnoside	Flavonoids	Flavonols	-	3	633490	586860	619870	128670	151920	142830	1.22647	9.73226e-05	0.0018388	0.230092	-2.11972	down
MWSHY0171	C30H26O12	Procyanidin B2	Tannins	Proanthocyanidins	29106-49-8	1	17231	44309	44071	131680	123760	142130	1.12194	0.00188077	0.0105163	3.76448	1.91245	up
pme0436	C30H26O12	Procyanidin B3	Tannins	Proanthocyanidins	23567-23-9	1	79276	90409	75697	255370	226610	202340	1.2129	0.00702449	0.0237495	2.78879	1.47964	up
Lmqp007185	C30H26O12	Kaempferol-3-O-(4''-O-p-Coumaroyl)rhamnoside	Flavonoids	Flavonols	-	3	33331	33127	37099	8648.9	13116	11152	1.2014	0.000209081	0.00296413	0.317863	-1.65352	down
mws0836	C30H26O12	Procyanidin B1	Tannins	Proanthocyanidins	20315-25-7	1	444210	523470	469500	1466900	1271000	1322100	1.22038	0.00160171	0.0105163	2.82498	1.49824	up
Lmqp007331	C30H26O12	Kaempferol-3-O-(3''-O-p-Coumaroyl)rhamnoside	Flavonoids	Flavonols	-	3	35533	34667	35992	11354	11153	11767	1.229	2.16214e-05	0.000852845	0.322755	-1.63149	down
Smsp002643	C27H31O14+	Pelargonidin-3-O-rutinoside	Flavonoids	Anthocyanidins	-	2	37515	38515	28555	76668	89891	51904	1.08881	0.0667389	0.11202	2.08886	1.06271	up
Zmhn001446	C28H36O13	Syringaresinol-4'-O-glucopyranosid	Lignans and Coumarins	Lignans	-	1	2570800	2808800	2521800	926980	897830	943580	1.22675	0.00222017	0.0117636	0.350367	-1.51306	down
Lmjp001877	C26H29O15+	Cyanidin-3-O-sambubioside [Cyanidin-3-O-(2''-O-xylosyl)glucoside]	Flavonoids	Anthocyanidins	63535-17-1	2	7310	8551.4	12289	23849	25571	28847	1.17333	0.00134199	0.00966335	2.78032	1.47525	up
pmn001547	C27H26O15	3-Hydroxy-5-Methylphenol-1-O-(6'-Digalloyl)Glucoside	Phenolic acids	Phenolic acids	-	2	38391	48686	64947	28127	25904	12764	1.01436	0.0452644	0.0847961	0.439371	-1.18649	down
pmn001583	C27H30O16	Quercetin-3-O-robinobioside	Flavonoids	Flavonols	52525-35-6	2	7595	7627.5	6333.2	28427	31400	23904	1.21642	0.00887247	0.0270363	3.8844	1.95769	up
Lmbp002592	C27H30O16	Kaempferol-3,7-di-O-glucoside*	Flavonoids	Flavones	-	1	235100	275700	230870	85320	87416	125800	1.17849	0.00164924	0.0105163	0.402519	-1.31287	down
Lmsn005253	C29H26O15	1,2-Di-O-galloyl-3-O-Cinnamoyl-β-D-glucose	Phenolic acids	Phenolic acids	-	2	63469	56685	47338	158250	166770	131100	1.20005	0.00532518	0.0201111	2.72323	1.44532	up
Lmsn004921	C29H26O15	1,2-Di-O-galloyl-5-O-Cinnamoyl-β-D-glucose	Phenolic acids	Phenolic acids	-	3	66149	46062	29558	138700	113010	120250	1.11085	0.00558781	0.0204502	2.6237	1.39161	up
pmp000781	C39H54O6	p-Coumaroyleuscaphic acid	Terpenoids	Triterpene	-	1	1194000	1054800	1281900	830370	399420	475510	1.05995	0.0273599	0.0590441	0.482992	-1.04993	down
Smnp012194	C39H54O6	2ɑ-hydroxy-3β-trans-p-hydroxycinnamoyloxy oleanolic acid	Terpenoids	Triterpene	-	1	839190	869990	1013000	477860	444700	434950	1.20906	0.0102276	0.0293993	0.498685	-1.0038	down
Rfmb26201	C30H38O14	Syringaresinol-4'-O-(6''-acetyl)glucoside	Lignans and Coumarins	Lignans	-	3	99052	99925	96813	21997	31114	17017	1.19614	0.00202258	0.011132	0.237087	-2.07651	down
Zmmp002642	C31H29O14+	Cyanidin-3-O-(6''-O-feruloyl)glucoside	Flavonoids	Anthocyanidins	-	2	273980	332010	341700	144300	128050	156240	1.19897	0.00771416	0.0251922	0.452247	-1.14482	down
Hmcp005575	C27H30O17	Quercetin-5,4'-di-O-glucoside	Flavonoids	Flavonols	-	1	978680	935710	953610	305820	290720	283020	1.22848	1.76362e-05	0.00073657	0.306681	-1.70519	down
Lmcp005542	C30H27O15+	Delphinidin-3-O-(6''-O-caffeoyl)glucoside	Flavonoids	Anthocyanidins	-	2	916070	915410	827580	343910	350830	286510	1.21681	0.000206604	0.00296413	0.369021	-1.43822	down
Cmcp006013	C36H58O10	Kajiichigoside F1(Euscaphic acid 28-O-β-D-glucopyranoside)	Terpenoids	Triterpene Saponin	95298-47-8	2	429420	445170	328800	124040	108470	104740	1.21193	0.0137631	0.035405	0.28025	-1.83521	down
Zmxn004201	C36H58O10	Rosamultin	Terpenoids	Triterpene Saponin	88515-58-6	2	1683100	1368300	1733900	762770	782240	644120	1.19388	0.00958898	0.0284744	0.45747	-1.12825	down
pmb0578	C32H30O15	Luteolin-7-O-(6''-sinapoyl)glucoside	Flavonoids	Flavones	-	3	45428	50771	55888	13951	11731	25802	1.12874	0.0047348	0.0189535	0.338517	-1.5627	down
Smpp010139	C40H56O8	3-O-Trans-feruloyl euscaphic acid	Terpenoids	Triterpene	-	1	6385700	6467000	6485800	3122200	3214000	3307000	1.2282	8.43081e-06	0.000633283	0.498653	-1.00389	down
HJN094	C37H30O16	Galloylprocyanidin B4	Tannins	Proanthocyanidins	-	3	11043	13765	10460	28468	26500	32500	1.19943	0.00263714	0.0131857	2.4801	1.3104	up
Lmsn005951	C35H30O18	Papuabalanol B	Tannins	Tannin	-	3	40393	38785	34361	17012	14860	15138	1.21671	0.00288639	0.0139411	0.414043	-1.27215	down
pmb2976	C33H40O20	Chrysoeriol-8-C-arabinoside-7-O-Sophoroside	Flavonoids	Flavones	-	3	41132	55869	36465	16338	23505	18925	1.13954	0.0386813	0.0760769	0.440322	-1.18337	down
Xmyp004945	C33H40O20	Kaempferol-3-O-(6''-Rhamnosyl-2''-Glucosyl)Glucoside (Camelliaside A)	Flavonoids	Flavonols	135095-52-2	1	100630	88986	107800	49773	38342	50206	1.18664	0.00212442	0.0115044	0.465076	-1.10446	down
Lmpp003268	C33H40O20	Kaempferol-3-O-rutinoside-7-O-glucoside	Flavonoids	Flavonols	-	1	173720	119940	94019	62448	65769	42383	1.07269	0.079963	0.127581	0.440055	-1.18424	down
Zmhn003098	C38H42O18	4-O-(6'-O-Glucosylcaffeoylglucosylferuloyl)-4-hydroxybenzyl alcohol	Phenolic acids	Phenolic acids	-	3	12786	22925	10052	41333	34050	42046	1.09648	0.0102896	0.029458	2.56602	1.35954	up
Lmsn004302	C36H30O21	1,3,4-Tri-O-galloyl-6-O-caffeoyl-β-D-glucose	Phenolic acids	Phenolic acids	-	3	29592	56079	23830	14523	9043.8	13272	1.06951	0.131277	0.187161	0.336424	-1.57165	down
pmn001646	C45H38O18	Procyanidin C1	Tannins	Proanthocyanidins	37064-30-5	2	13192	24062	25131	36150	57550	51355	1.06387	0.0291594	0.0620749	2.32516	1.21733	up
pmn001647	C45H38O18	Procyanidin C2	Tannins	Proanthocyanidins	37064-31-6	2	19519	18725	19072	50372	66636	47767	1.20609	0.0259548	0.0567013	2.87485	1.52349	up
pmn001539	C48H36O30	3-O-Digalloyl-1,2,4,6-O-tetragalloyl-D-glucose	Phenolic acids	Phenolic acids	-	1	43354	55894	62452	171700	172390	137040	1.19557	0.00439423	0.018682	2.97545	1.57311	up
