# Supplementary material for: Comprehensive metabolomic characterization of defense reprogramming in Castanea mollissima under Oligonychus ununguis feeding stress
Source: PLoS One. 2026 May 15;21(5):e0338168. doi: 10.1371/journal.pone.0338168 (PMC13178871; doi:10.1371/journal.pone.0338168)
Supplement: S1 File — S1 Fig. Reproducibility of biological replicates. The strong correlation coefficients (r = 0.989–0.998) among the three biological replicates of each sample confirmed satisfactory reproducibility and consistency. S1 Table. Overview of identified metabolite classes. A total of 713 metabolites were identified, comprising 83 flavones, 100 flavonols, 38 flavonoids, 15 flavanols, 10 isoflavones, 221 phenolic acids, 43 tannins, 58 alkaloids, 72 terpenoids, 31 lignans, 18 coumarins, one steroid, and 23 additional metabolites. Detailed information is provided in this table. (ZIP) [file pone.0338168.s001.zip › supporting information files/M2_vs_R-1_filter.xlsx]

## Sheet: Sheet1
Index	Formula	Compounds	Class I	Class II	CAS	Level	M2-1	M2-2	M2-3	R-1-1	R-1-2	R-1-3	VIP	p_value	FDR	Fold_Change	Log2FC	Type
pme2292	C4H12N2	Putrescine	Alkaloids	Phenolamine	110-60-1	2	722820	665730	622150	320150	279400	387110	1.19649	0.00137578	0.0117168	0.490705	-1.02707	down
pme1841	C5H14N2	Cadaverine	Alkaloids	Phenolamine	462-94-2	2	135640	139140	153830	39921	38113	37737	1.24311	0.00252673	0.0158364	0.270108	-1.88839	down
pmb0069	C7H7NO	Benzamide	Phenolic acids	Phenolic acids	55-21-0	2	13737000	13136000	15499000	2568500	2570400	2633600	1.24349	0.00373263	0.0196585	0.183435	-2.44666	down
mws0491	C8H11N	Phenethylamine	Alkaloids	Alkaloids	64-04-0	1	39717000	38614000	44606000	7397200	7849400	7514200	1.24365	0.00289859	0.0170679	0.185142	-2.4333	down
Lmgp002593	C7H6O2	3-hydroxybenzaldehyde	Phenolic acids	Phenolic acids	100-83-4	3	110680	149530	156110	67326	49277	47538	1.18261	0.0151821	0.0401281	0.394266	-1.34276	down
pme0241	C7H6O2	Benzoic acid	Phenolic acids	Phenolic acids	65-85-0	3	16452	34806	37443	75588	71621	59179	1.0651	0.0107521	0.0321208	2.32678	1.21834	up
ML10179289	C8H10O	2-Phenylethanol	Phenolic acids	Phenolic acids	60-12-8	2	6952600	7185300	8211900	1279500	1278400	1389300	1.24286	0.00369671	0.0196146	0.17661	-2.50136	down
pme2693	C6H14N2O	N-Acetylputrescine	Alkaloids	Phenolamine	18233-70-0	2	189310	183380	221290	50911	56935	59064	1.23737	0.00517922	0.0235257	0.281003	-1.83134	down
pmb0501	C5H14N4	Agmatine	Alkaloids	Phenolamine	306-60-5	2	191230	179840	229890	59430	56622	58757	1.23655	0.0109912	0.0325614	0.290883	-1.78149	down
mws1336	C7H7NO2	4-Aminobenzoic acid	Phenolic acids	Phenolic acids	150-13-0	2	110440	122220	127100	49675	45862	52383	1.23556	0.00191604	0.0136299	0.411163	-1.28222	down
pme2268	C7H7NO2	Trigonelline	Alkaloids	Alkaloids	535-83-1	3	4630800	5162600	5137700	2532600	2219200	2257400	1.23302	0.000694957	0.00790785	0.469436	-1.091	down
mws0704	C2H8NO4P	O-Phosphorylethanolamine	Alkaloids	Alkaloids	1071-23-4	2	30296	32192	31444	12836	13261	17980	1.19829	0.00540631	0.0238787	0.469244	-1.09159	down
pmb0764	C6H9NOS	4-Methyl-5-thiazoleethanol	Others	Others	137-00-8	2	11719	15970	20632	3752.7	1644.4	2827.6	1.18521	0.0296069	0.063251	0.17021	-2.55462	down
mws2213	C9H8O2	Cinnamic acid	Phenolic acids	Phenolic acids	140-10-3	2	4722.9	5499.4	6168.5	27514	26113	24787	1.23859	0.000159348	0.00365472	4.78403	2.25822	up
mws0183	C7H6O4	3,4-Dihydroxybenzoic acid (Protocatechuic acid)	Phenolic acids	Phenolic acids	99-50-3	2	21377000	22037000	25473000	10070000	9696500	9259000	1.23416	0.00741559	0.0269004	0.421349	-1.24691	down
mws0885	C7H6O4	2,4-Dihydroxybenzoic acid	Phenolic acids	Phenolic acids	89-86-1	2	3110900	2888600	3289300	1216400	1345700	1109200	1.2328	0.000531163	0.00651133	0.395239	-1.3392	down
mws0180	C7H6O4	2,5-Dihydroxybenzoic acid; Gentisic Acid	Phenolic acids	Phenolic acids	490-79-9	2	3097400	2917200	3761800	1282100	1413900	1249400	1.22397	0.0143378	0.038324	0.403564	-1.30913	down
mws0005	C10H12N2	Tryptamine	Alkaloids	Plumerane	61-54-1	2	122580	137210	137400	39414	43254	52216	1.22832	0.000215556	0.00414217	0.339596	-1.55811	down
Xmbp001692	C7H6O5	2,4,6-Trihydroxybenzoic acid	Phenolic acids	Phenolic acids	83-30-7	1	3088400	4115000	3612900	766310	725330	939380	1.23116	0.00854996	0.02854	0.224755	-2.15357	down
mws0009	C10H10O3	Coniferaldehyde	Phenolic acids	Phenolic acids	20649-42-7	3	26917	23749	29338	61819	69876	130810	1.14733	0.107031	0.166155	3.28115	1.7142	up
pmb2795	C10H10O3	4-Methoxycinnamic acid	Phenolic acids	Phenolic acids	830-09-1	2	46472	44162	49939	99443	91378	98713	1.23596	0.000229759	0.00424194	2.05967	1.04241	up
Cmyp007180	C11H16O2	Dihydroactinidiolide	Others	Others	17092-92-1	2	422940	418190	485810	212240	213070	206720	1.2349	0.00831563	0.028329	0.476306	-1.07004	down
Hmtn001288	C9H10O4	Methyl 2,4-dihydroxyphenylacetate	Phenolic acids	Phenolic acids	67828-42-6	2	50331	47150	42395	7840.1	7840.4	6822.8	1.24212	0.00292868	0.0170679	0.16088	-2.63594	down
Lmrn001951	C9H10O4	(S)-2-Hydroxy-3-(4-Hydroxyphenyl)Propanoic Acid	Phenolic acids	Phenolic acids	23508-35-2	2	370830	328780	448040	36370	32982	38389	1.24122	0.00988362	0.0308635	0.0938797	-3.41304	down
Lmdn003756	C10H10O4	Methyl caffeate	Phenolic acids	Phenolic acids	3843-74-1	2	23925	21109	28387	211300	212270	147020	1.23242	0.0158298	0.0412271	7.77148	2.95819	up
Lmmp003517	C13H20O3	Solatuberenol A	Others	Others	-	2	123960	169990	114580	301620	337940	259140	1.17285	0.00572582	0.0240335	2.19984	1.1374	up
mws0041	C15H10O5	Baicalein	Flavonoids	Flavones	491-67-8	3	5456.8	4472.6	4894.2	12583	8659.4	10879	1.18531	0.0304698	0.063531	2.16691	1.11564	up
mws0914	C15H12O5	Pinobanksin	Flavonoids	Flavanonols	548-82-3	3	10710	9144	9312.9	26723	25491	25674	1.23864	2.22875e-05	0.00197387	2.67042	1.41707	up
pme3475	C15H12O5	Butin	Flavonoids	Flavanones	492-14-8	3	8752.6	8362.9	5953.6	25493	29438	25604	1.22009	0.000529099	0.00651133	3.49103	1.80365	up
pme0376	C15H12O5	Naringenin (5,7,4'-Trihydroxyflavanone)	Flavonoids	Flavanones	480-41-1	3	12162	16692	16623	38300	40309	42932	1.21618	0.000244698	0.00434951	2.67258	1.41823	up
pme2960	C15H12O5	Naringenin chalcone	Flavonoids	Chalcones	73692-50-9	3	13317	15112	13909	29107	29768	27409	1.23605	0.000125959	0.00331691	2.03798	1.02714	up
pme1201	C15H14O5	Phloretin	Flavonoids	Chalcones	60-82-2	2	31339	27919	33460	61405	64063	60108	1.22957	0.000184976	0.00386817	2.00151	1.00109	up
mws0918	C16H12O5	Prunetin (5,4'-Dihydroxy-7-methoxyisoflavone)	Flavonoids	Isoflavones	552-59-0	3	103910	105430	115750	253910	238870	239560	1.23968	4.33811e-05	0.00205626	2.25273	1.17167	up
mws0051	C16H12O5	Acacetin	Flavonoids	Flavones	480-44-4	3	14801	14200	11779	33120	31976	30936	1.22819	0.000181986	0.00386817	2.35488	1.23565	up
mws4160	C16H12O5	Wogonin (5,7-Dihydroxy-8-Methoxyflavone)	Flavonoids	Flavones	632-85-9	3	10023	9066.8	7788.9	23128	25827	24517	1.23048	0.000131266	0.00333322	2.73347	1.45073	up
Hmhp006115	C16H12O5	Oroxylin A (5,7-dihydroxy-6-methoxyflavone)*	Flavonoids	Flavones	480-11-5	3	8036.1	9357.5	8031.1	20381	27937	21776	1.21793	0.0203932	0.0478533	2.75693	1.46306	up
mws0129	C16H12O5	Genkwanin (Apigenin 7-methyl ether)	Flavonoids	Flavones	437-64-9	3	11920	11890	15153	32799	33822	32825	1.22745	0.00136876	0.0117168	2.55232	1.35181	up
mws1521	C13H18O7	Salicin	Phenolic acids	Phenolic acids	138-52-3	1	58472	49312	63581	16289	23903	21179	1.20462	0.00419607	0.0215259	0.35813	-1.48144	down
pmn001511	C13H18O7	3-Hydroxy-5-Methylphenol-1-O-Glucoside	Phenolic acids	Phenolic acids	-	2	113590	126950	120100	48740	46352	45875	1.24174	0.00181587	0.0136299	0.39088	-1.3552	down
MWSslk073	C18H26O3	Octinoxate	Others	Others	5466-77-3	1	3942900	4167300	3914500	1631900	1578300	1773300	1.24048	3.88666e-05	0.00197387	0.414439	-1.27077	down
mws0058	C16H12O6	Diosmetin (5,7,3'-Trihydroxy-4'-methoxyflavone)	Flavonoids	Flavones	520-34-3	3	9495.7	10640	12185	26533	25179	23754	1.2246	0.000211946	0.00414217	2.33491	1.22337	up
Zmpp002571	C15H10O7	Robinetin	Flavonoids	Flavonols	490-31-3	2	146810	128570	170880	9	9	9	1.24544	0.00671693	0.025676	6.05028e-05	-14.0126	down
pme3514	C15H10O7	Quercetin	Flavonoids	Flavonols	117-39-5	3	1615200	1490200	1571300	731430	812010	793630	1.23749	0.000154379	0.00365472	0.499726	-1.00079	down
Cmsp004086	C16H14O6	Dihydrokaempferide	Flavonoids	Flavanonols	137225-59-3	2	136980	215750	114580	9	9	9	1.24462	0.0366737	0.07223	5.77775e-05	-14.0791	down
mws0049	C15H14O7	Gallocatechin	Flavonoids	Flavanols	970-73-0	3	161930	146680	164580	457210	478280	463590	1.24246	3.65333e-06	0.00129876	2.9567	1.56399	up
Hmtn001358	C14H17NO7	2-(D-Glucosyloxy)-4-hydroxybenzeneacetonitrile	Alkaloids	Phenolamine	-	3	65112	68896	78121	17628	17609	24647	1.2226	0.000970407	0.00959847	0.2823	-1.8247	down
Lmtp001399	C14H17NO7	5,6-Dihydroxyindole-5-O-β-glucoside	Alkaloids	Alkaloids	-	2	194900	218130	271350	91774	79834	87656	1.21703	0.0224107	0.0517339	0.37883	-1.40038	down
Lmtn003441	C15H20O7	2-Acetyl-3-hydroxyphenyl-1-O-glucoside	Phenolic acids	Phenolic acids	-	2	12422	12626	15340	33683	35986	42042	1.22468	0.00540713	0.0238787	2.76595	1.46777	up
Lmmn004912	C16H12O7	3-O-Methylquercetin	Flavonoids	Flavonols	1486-70-0	2	3276.1	2697.5	3126.6	13196	12575	8875.5	1.21925	0.0226715	0.0521664	3.80722	1.92874	up
MWSmce195	C20H22O4	Dehydrodiisoeugenol	Lignans and Coumarins	Lignans	2680-81-1	2	13450	10737	28575	421150	367160	306100	1.22136	0.00770233	0.0275102	20.7424	4.37451	up
Zmgp004718	C20H22O4	1-(4-hydroxy-3-methoxyphenyl)-7-phenyl-3,5-diheptanone	Others	Others	-	3	11113	7843.3	17807	292140	250310	252270	1.23062	0.00201071	0.0136299	21.6172	4.43411	up
Lmsn001014	C13H16O10	1-O-Galloyl-β-D-glucose	Phenolic acids	Phenolic acids	58511-73-2	1	63013000	59079000	75444000	24843000	28816000	26950000	1.22374	0.0122141	0.0341897	0.408072	-1.2931	down
Lmfn000604	C13H16O10	6-O-Galloyl-D-glucose	Phenolic acids	Phenolic acids	13186-19-1	1	70759000	69540000	68102000	32217000	30194000	28738000	1.24128	1.23499e-05	0.00197387	0.437373	-1.19306	down
Hmln000659	C13H16O10	3-O-Galloyl-D-glucose	Phenolic acids	Phenolic acids	-	1	65287000	66443000	76955000	29960000	27989000	29599000	1.23543	0.00713175	0.0266878	0.419522	-1.25318	down
pmb0382	C19H14O6	O-Feruloyl 4-hydroxycoumarin	Lignans and Coumarins	Coumarins	-	2	872460	1092400	1091900	494740	497390	461140	1.21827	0.0163357	0.0420835	0.475428	-1.0727	down
pmn001421	C16H18O8	3-O-p-Coumaroylquinic acid	Phenolic acids	Phenolic acids	87099-71-6	1	4192200	3851500	4189500	9411200	8344600	8349300	1.23509	0.00309063	0.017197	2.13396	1.09353	up
Lmmn000774	C15H20O9	Dihydrocaffeoylglucose	Phenolic acids	Phenolic acids	-	2	3119800	3135200	3466300	1475900	1559400	1552500	1.23908	0.00291967	0.0170679	0.471933	-1.08335	down
Smrp004001	C20H24O5	verrucosin	Lignans and Coumarins	Lignans	-	1	61398	50090	71403	682950	606820	632590	1.24023	0.000745584	0.00803197	10.511	3.39382	up
Jmln005880	C17H14O8	viscidulin III	Flavonoids	Flavones	92519-91-0	3	41685	41758	51151	149000	138820	136180	1.23545	6.01071e-05	0.00237423	3.15021	1.65545	up
mws1629	C15H22O9	Aucubin	Terpenoids	Sesquiterpenoids	479-98-1	3	129970	147760	168740	76147	72348	63175	1.20809	0.0126323	0.0350842	0.474097	-1.07675	down
mws0178	C16H18O9	Chlorogenic acid (3-O-Caffeoylquinic acid)	Phenolic acids	Phenolic acids	327-97-9	1	1178900	1087300	1057900	2198200	2377500	2642600	1.22985	0.00635773	0.0253132	2.17151	1.1187	up
Hmlp003129	C20H22O6	Matairesinol	Lignans and Coumarins	Lignans	580-72-3	2	39095	40334	40757	118300	116780	138610	1.23946	0.00664788	0.025676	3.10926	1.63657	up
Zmxp005324	C20H24O6	(7R,8S)-Dihydrodehydrodiconiferyl alcohol	Lignans and Coumarins	Lignans	126253-41-6	3	28778	27101	43646	75653	97475	64695	1.1418	0.0231682	0.0527967	2.38958	1.25676	up
mws0055	C20H20O7	Tangeretin (4',5,6,7,8-Pentamethoxyflavone)	Flavonoids	Flavonols	481-53-8	3	3050.8	2969.9	3009.3	4494.1	9500.6	8555.3	1.09613	0.0991176	0.155569	2.49723	1.32033	up
pmp000789	C19H18O8	Casticin (5,3'-Dihydroxy-3,6,7,4'-Tetramethoxyflavone)	Flavonoids	Flavanones	479-91-4	3	4838.1	6569.7	6289.1	17049	18378	13629	1.2064	0.0101213	0.0312715	2.77201	1.47093	up
pmn001423	C19H30O8	Roseoside	Others	Others	54835-70-0	2	108670	112020	116620	326090	186230	208280	1.12532	0.0982578	0.154903	2.13631	1.09512	up
mws0043	C21H22O8	Nobiletin (5,6,7,8,3',4'-Hexamethoxyflavone)	Flavonoids	Flavones	478-01-3	3	2926.6	2773.8	3177.4	9781.1	13476	12277	1.23208	0.0138629	0.0373352	4.00258	2.00093	up
Lmjn002210	C17H24O12	7β-Hydroxy-11-methylforsythide	Terpenoids	Monoterpenoids	-	1	69621	73946	77685	33939	36729	32795	1.23651	0.000700695	0.00790785	0.467625	-1.09658	down
mws0919	C21H20O10	Kaempferol-3-O-rhamnoside (Afzelin)(Kaempferin)	Flavonoids	Flavonols	482-39-3	3	132910	126500	138210	25252	31367	29923	1.24021	9.06436e-05	0.00280207	0.21765	-2.19992	down
Lmsn002494	C19H14O12	Ellagic acid-4-O-Xyloside	Tannins	Tannin	139163-18-1	1	2568000	3019200	3584900	7596300	8246600	6377600	1.2006	0.00559122	0.0240335	2.42262	1.27657	up
Lmfn004093	C21H24O10	Phloretin-4'-O-glucoside (Trilobatin)	Flavonoids	Chalcones	4192-90-9	1	100820	88892	139950	362320	371540	427680	1.2145	0.000599847	0.00722866	3.52343	1.81698	up
pmn001521	C20H22O11	3-Hydroxy-5-Methylphenol-1-O-(6'-Galloyl)Glucoside	Phenolic acids	Phenolic acids	-	2	45918	75950	67260	9	9	9	1.24486	0.0194529	0.0465679	0.00014276	-12.7741	down
Lmqp012453	C30H48O2	Ursolaldehyde	Terpenoids	Triterpene	-	1	251850	239300	209640	97385	116600	118670	1.21511	0.00296287	0.0171268	0.474686	-1.07496	down
mws1397	C22H18O10	Epicatechin gallate*	Flavonoids	Flavanols	1257-08-5	1	48618	62427	75836	155690	151860	163530	1.20007	0.00238131	0.0153919	2.52075	1.33385	up
mws0355	C22H18O10	Catechin gallate	Flavonoids	Flavanols	130405-40-2	1	48040	55524	102450	132750	164980	189910	1.08632	0.0167881	0.0425562	2.36702	1.24307	up
Hmln003405	C20H16O12	Ellagic acid-4-O-rhamnoside	Tannins	Tannin	-	3	1975300	1666100	2079700	3874300	3706300	4672300	1.20637	0.009479	0.0303236	2.1417	1.09876	up
pmn001416	C24H20O9	Catechin-(7,8-bc)-4α-(3,4-dihydroxyphenyl)-dihydro-2-(3H)-one	Flavonoids	Flavanols	-	3	110220	124870	122450	365270	430630	360040	1.23708	0.00564227	0.0240335	3.23304	1.69289	up
pmn001415	C24H20O9	Catechin-(7,8-bc)-4β-(3,4-dihydroxyphenyl)-dihydro-2-(3H)-one	Flavonoids	Flavanols	-	3	137430	128700	114550	470320	370340	378670	1.22978	0.0103755	0.0313915	3.20303	1.67944	up
Lmsp013456	C30H46O3	3β-Hydroxytaraxastan-28,20β-olide	Terpenoids	Triterpene	-	3	179060	172190	217520	81142	99022	100700	1.1981	0.010686	0.032058	0.493809	-1.01797	down
Hmbn004734	C29H44O4	30-Norhederagenin	Steroids	Steroidal saponins	117654-06-5	3	53793	52564	61203	20150	21015	21620	1.23881	0.00501979	0.0234922	0.374702	-1.41619	down
mws4053	C30H48O3	Ursolic acid	Terpenoids	Triterpene	77-52-1	1	215690	233140	239330	102280	90987	91341	1.23802	0.000438728	0.00598419	0.413578	-1.27377	down
Hmdn006685	C30H48O3	3,4-Cycloopen-cycloaltin-4(29),25-diene-24(S)-hydroxy-3-carboxylic acid	Terpenoids	Triterpene	-	1	18179	22059	20347	47395	46244	41539	1.22753	0.000757407	0.00803756	2.23121	1.15783	up
Lmhn002321	C21H18O12	Vnilloylcaffeoyltartaric acid	Phenolic acids	Phenolic acids	-	3	138860	176340	164980	46968	44866	39991	1.23477	0.00738955	0.0269004	0.274532	-1.86495	down
Lmfn001158	C20H20O13	Ginnalin A (2,6-Di-O-Galloyl-1,5-Anhydro-D-Glucitol)	Phenolic acids	Phenolic acids	-	1	4627800	5671700	6682400	2480100	2916300	2500400	1.18866	0.0305643	0.0635415	0.465013	-1.10466	down
Lmfn001258	C20H20O13	Maplexin D (2,4-Di-O-Galloyl-1,5-Anhydro-D-Glucitol)	Phenolic acids	Phenolic acids	1355573-86-2	1	7636300	7072700	8096400	3372600	3620800	3294300	1.23655	0.00243336	0.0155866	0.451108	-1.14845	down
Hmmp002121	C23H16O11	Isorhamnetin-3-O-gallate	Flavonoids	Flavonols	-	1	257220	552090	389950	142080	106890	125180	1.14874	0.0821373	0.134252	0.311984	-1.68046	down
Hmjn008136	C30H46O4	Camaldulenic acid	Terpenoids	Triterpene	71850-15-2	1	16430000	14312000	15281000	4239000	5613000	4428500	1.22922	0.000282559	0.0045659	0.310291	-1.68831	down
Cmmp006152	C29H44O5	Norarjunolic acid	Terpenoids	Triterpene	60393-90-0	3	11009000	10500000	11507000	4530600	4407800	4643400	1.24277	0.00125524	0.0115906	0.41137	-1.28149	down
Lmsn012425	C30H48O4	Rubusic acid (3β,7α-Dihydroxyolean-12-en-28-oic acid)	Terpenoids	Triterpene	23984-26-1	1	16124	16354	17490	41230	39959	38165	1.24178	0.00023268	0.00424194	2.38861	1.25617	up
Lmzn006169	C30H48O4	Pomolic acid	Terpenoids	Triterpene	13849-91-7	1	5838400	5873000	6072500	2824000	2719300	2680900	1.24405	2.2145e-05	0.00197387	0.462452	-1.11262	down
Hmbn005207	C30H48O4	Hederagenin	Terpenoids	Triterpene Saponin	465-99-6	3	5965400	5724900	5855100	2772600	2707900	2684100	1.24465	0.000102931	0.00292736	0.465341	-1.10364	down
Lmhn006206	C23H24O11	Flavoyadorinin B	Flavonoids	Flavones	-	3	53866	42603	68817	161210	168800	164850	1.20834	0.00270373	0.0164303	2.99396	1.58206	up
Lmsn003582	C22H22O12	1-O-Galloyl-4-O-p-Coumaroyl-β-D-glucose	Phenolic acids	Phenolic acids	-	1	4106800	3163200	4187100	1126200	1537200	1512900	1.2029	0.00951076	0.0303236	0.364516	-1.45594	down
Lmsn004162	C22H22O12	1-O-Galloyl-2-O-p-Coumaroyl-β-D-glucose	Phenolic acids	Phenolic acids	94356-18-0	1	397370	297230	470090	781830	862460	693650	1.14945	0.00502225	0.0234922	2.00735	1.00529	up
pmb3072	C22H26O12	3-O-p-Coumaroylshikimic acid-O-glucoside	Phenolic acids	Phenolic acids	-	2	33830	40277	32980	22517	13800	15410	1.14409	0.00681086	0.0258223	0.483037	-1.04979	down
HJN106	C30H46O5	Ceanothic acid	Terpenoids	Triterpene	21302-79-4	1	95257	93503	102360	22036	26145	23530	1.24146	0.000256172	0.00437967	0.246328	-2.02135	down
Lmsn011830	C30H46O5	2α,19α-Dihydroxy-3-oxours-12-en-28-oic acid	Terpenoids	Triterpene	176983-21-4	3	2235000	2227500	2415000	947280	938780	863320	1.24108	0.000446079	0.00598419	0.399764	-1.32278	down
Zmpn006881	C30H48O5	Tormentic acid	Terpenoids	Triterpene	13850-16-3	2	1015200	1034000	1071300	452290	498630	449970	1.24029	1.52398e-05	0.00197387	0.448931	-1.15543	down
MWSCX013	C30H48O5	Euscaphic acid	Terpenoids	Triterpene	53155-25-2	1	893240	851700	934940	309530	366360	315040	1.23664	8.17264e-05	0.00264125	0.369767	-1.43531	down
Lmmn003041	C25H32O10	Isolariciresinol-9'-O-xyloside	Lignans and Coumarins	Lignans	97055-97-5	3	790650	748360	918580	294890	284930	281020	1.23685	0.00877835	0.0291572	0.350278	-1.51343	down
pmb3061	C22H28O13	5-O-p-Coumaroylquinic acid O-glucoside	Phenolic acids	Phenolic acids	-	2	448570	462940	551980	219360	217800	198080	1.2273	0.0107996	0.0321277	0.434058	-1.20404	down
mad2394	C24H22O12	Sinapoyl-p-coumaroyltartaric acid	Phenolic acids	Phenolic acids	-	3	888660	938340	937960	446660	398620	428250	1.23985	2.63152e-05	0.00197387	0.460596	-1.11843	down
Lmsn004322	C24H24O12	1,6-Di-O-caffeoyl-β-D-glucose	Phenolic acids	Phenolic acids	-	3	260960	222190	296000	129610	122160	112340	1.21002	0.0185613	0.0449772	0.467317	-1.09753	down
Lmsn004970	C24H24O12	3,6-Di-O-caffeoyl glucose	Phenolic acids	Phenolic acids	-	3	192050	262580	218350	77403	121020	105160	1.15665	0.0112743	0.0329511	0.451103	-1.14847	down
Cmcp006262	C30H48O6	Roxburic Acid	Terpenoids	Triterpene	108657-25-6	2	15173	18245	18552	6321.8	5757.8	4718.2	1.22384	0.00316683	0.0174544	0.323221	-1.62941	down
Hmhn007023	C30H48O6	2α,3α,19α-Trihydroxyursolic acid	Terpenoids	Triterpene	-	1	55988	57639	57838	9838.2	8394.1	9500.8	1.24386	8.41886e-07	0.000598581	0.161742	-2.62823	down
Hmln003398	C30H48O6	2α,3α,19α,23-Tetraydroxyurs-12-en-28-oic acid	Terpenoids	Terpene	-	3	55445	59283	65445	23404	25032	23094	1.2371	0.00489055	0.0232488	0.397007	-1.33276	down
Xmbn007315	C26H34O10	Chestnutlignansoide	Lignans and Coumarins	Lignans	-	1	1275400	1422900	1454100	2817500	3010700	2982100	1.23665	4.7659e-05	0.00211785	2.12174	1.08525	up
pmn001643	C26H34O10	Isolariciresinol-9'-O-rhamnoside (Aviculin)	Lignans and Coumarins	Lignans	156765-33-2	3	1813400	1674700	1691400	343010	277690	378460	1.23757	3.64988e-05	0.00197387	0.192907	-2.37403	down
pmn001644	C23H20O14	Quercetin-3-O-(2''-acetyl)glucuronide	Flavonoids	Flavonols	-	3	70868	95643	115320	52502	41354	39581	1.13503	0.0506926	0.0926541	0.473465	-1.07867	down
Cmbn003683	C25H30O12	Marinoid C	Terpenoids	Monoterpenoids	1048964-51-7	3	7863.5	13292	5428.5	29586	14474	29164	1.02956	0.0704517	0.118981	2.75444	1.46176	up
Hmln002100	C26H32O12	Nortrachelogenin-4-O-glucoside	Lignans and Coumarins	Lignans	33464-78-7	3	161070	215480	166830	61649	75534	59638	1.21291	0.0156603	0.0409356	0.362216	-1.46508	down
Lmmp006709	C30H26O12	Kaempferol-3-O-(4''-p-coumaroyl)rhamnoside	Flavonoids	Flavonols	-	3	383520	368570	424930	128670	151920	142830	1.23579	0.00158116	0.0124911	0.359739	-1.47498	down
MWSHY0171	C30H26O12	Procyanidin B2	Tannins	Proanthocyanidins	29106-49-8	1	41487	78141	55911	131680	123760	142130	1.13995	0.00893982	0.0292913	2.26485	1.17942	up
pme0436	C30H26O12	Procyanidin B3	Tannins	Proanthocyanidins	23567-23-9	1	101200	102030	99514	255370	226610	202340	1.22847	0.0140483	0.0376919	2.26039	1.17657	up
Lmqp007185	C30H26O12	Kaempferol-3-O-(4''-O-p-Coumaroyl)rhamnoside	Flavonoids	Flavonols	-	3	3747.1	4019.7	3212.1	8648.9	13116	11152	1.20778	0.026598	0.0592826	2.9982	1.58409	up
mws0836	C30H26O12	Procyanidin B1	Tannins	Proanthocyanidins	20315-25-7	1	624910	636230	658940	1466900	1271000	1322100	1.23624	0.0055737	0.0240335	2.1145	1.08031	up
Lmjp001877	C26H29O15+	Cyanidin-3-O-sambubioside [Cyanidin-3-O-(2''-O-xylosyl)glucoside]	Flavonoids	Anthocyanidins	63535-17-1	2	6547.5	5819.1	13595	23849	25571	28847	1.1306	0.00718548	0.0267074	3.01472	1.59202	up
pmn001547	C27H26O15	3-Hydroxy-5-Methylphenol-1-O-(6'-Digalloyl)Glucoside	Phenolic acids	Phenolic acids	-	2	36699	56712	44937	28127	25904	12764	1.00662	0.0356531	0.0706109	0.482804	-1.05049	down
Rfmb056	C29H36O13	Medioresinol-4'-O-(6'''-acetyl)glucoside	Lignans and Coumarins	Lignans	-	2	45236	37751	54213	11147	13703	8021.6	1.20554	0.0113081	0.0329511	0.239589	-2.06137	down
Lmyp004022	C28H24O15	Kaempferol-3-O-(2''-galloyl)glucoside	Flavonoids	Flavones	76343-90-3	1	90383	76311	82616	100450	204990	198210	1.00997	0.126766	0.189749	2.02018	1.01448	up
Xmyp005599	C27H30O16	Kaempferol-3-O-galactoside-4'-O-glucoside	Flavonoids	Flavonols	-	1	452940	506780	453960	166260	182590	95053	1.17698	0.00110429	0.0104687	0.314005	-1.67114	down
Lmbp002592	C27H30O16	Kaempferol-3,7-di-O-glucoside*	Flavonoids	Flavones	-	1	332320	262280	311080	85320	87416	125800	1.20639	0.00235194	0.0153416	0.329626	-1.6011	down
Zmcp002924	C27H31O16+	Cyanidin-3-O-(2''-O-glucosyl)glucoside	Flavonoids	Anthocyanidins	38820-68-7	2	744330	873270	1004500	445710	376770	377170	1.2044	0.0173214	0.0430634	0.457515	-1.12811	down
Lmsn005253	C29H26O15	1,2-Di-O-galloyl-3-O-Cinnamoyl-β-D-glucose	Phenolic acids	Phenolic acids	-	2	84116	67024	65887	158250	166770	131100	1.1967	0.00667218	0.025676	2.10167	1.07154	up
Rfmb26201	C30H38O14	Syringaresinol-4'-O-(6''-acetyl)glucoside	Lignans and Coumarins	Lignans	-	3	51843	40677	49986	21997	31114	17017	1.10564	0.0117605	0.0338532	0.492106	-1.02296	down
Zmmp002642	C31H29O14+	Cyanidin-3-O-(6''-O-feruloyl)glucoside	Flavonoids	Anthocyanidins	-	2	397450	345620	443210	144300	128050	156240	1.22575	0.00810137	0.0280979	0.361289	-1.46877	down
Lmsn004714	C29H26O16	1,6-Di-O-galloyl-2-O-p-coumaroyl-β-D-glucose	Phenolic acids	Phenolic acids	115713-49-0	3	43104	31190	68538	127460	101460	132400	1.11382	0.00794296	0.0279576	2.52969	1.33896	up
pmb0578	C32H30O15	Luteolin-7-O-(6''-sinapoyl)glucoside	Flavonoids	Flavones	-	3	52564	57625	60403	13951	11731	25802	1.16191	0.00388361	0.0203033	0.301796	-1.72835	down
Smpp010139	C40H56O8	3-O-Trans-feruloyl euscaphic acid	Terpenoids	Triterpene	-	1	6151200	7009900	6160800	3122200	3214000	3307000	1.23442	0.00622933	0.0253089	0.499081	-1.00265	down
Lmyn001713	C27H26O20	Phyllanemblinin D	Tannins	Tannin	-	3	27942	30405	31612	88765	71958	98236	1.22405	0.0165862	0.0422681	2.87863	1.52538	up
pmp001275	C31H61O14N	3-Hydroxypropyl palmitate glc-glucosamine	Alkaloids	Alkaloids	-	1	2029900	2051800	2164900	4119900	4776400	4789600	1.23422	0.00634207	0.0253132	2.19094	1.13155	up
Lmmn004145	C38H60O10	3-O-(2-O-Acetyl-glucosyl)oleanolic acid	Terpenoids	Triterpene	-	3	2333900	2377600	2824000	7103100	7961600	6821400	1.23301	0.001475	0.0120543	2.9044	1.53824	up
Hmjp003248	C30H30O19	Luteolin-7-O-(6''-malonyl)glucuronide-5-O-rhamnoside	Flavonoids	Flavones	-	3	10824	12734	8555.8	30826	26605	30171	1.21	0.000504588	0.00649873	2.72786	1.44777	up
Hmcp001629	C30H32O19	Kaempferol-3-O-(6''-Malonyl)glucoside-7-O-Glucoside	Flavonoids	Flavonols	-	2	322180	415030	373380	77806	115150	103390	1.21923	0.00418085	0.0215259	0.266837	-1.90597	down
pmb0706	C30H32O20	Quercetin-3-O-(6''-malonyl)glucosyl-5-O-glucoside	Flavonoids	Flavonols	-	3	34001	43028	46921	12496	15702	8159.1	1.17839	0.00583004	0.0240335	0.293321	-1.76945	down
HJN094	C37H30O16	Galloylprocyanidin B4	Tannins	Proanthocyanidins	-	3	3639	8033.2	13602	28468	26500	32500	1.08441	0.00647644	0.0253498	3.46076	1.79109	up
pmb2997	C34H40O22	Chrysoeriol-7-O-Sophoroside-5-O-glucuronide	Flavonoids	Flavones	-	3	9558.5	8546	15028	24910	30879	25817	1.15686	0.00421549	0.0215259	2.46302	1.30043	up
Hmln001763	C41H28O27	Geraniinic acid B	Tannins	Tannin	-	3	2858400	3588200	2145800	1416500	1577000	796020	1.05926	0.0407562	0.0774804	0.441032	-1.18105	down
Cmhn001534	C56H40O31	Stenophyllanin A	Tannins	Tannin	97775-88-7	2	60749	52976	44936	123040	158590	165380	1.21008	0.0111928	0.0329511	2.81739	1.49436	up
