# Supplementary material for: Comprehensive metabolomic characterization of defense reprogramming in Castanea mollissima under Oligonychus ununguis feeding stress
Source: PLoS One. 2026 May 15;21(5):e0338168. doi: 10.1371/journal.pone.0338168 (PMC13178871; doi:10.1371/journal.pone.0338168)
Supplement: S1 File — S1 Fig. Reproducibility of biological replicates. The strong correlation coefficients (r = 0.989–0.998) among the three biological replicates of each sample confirmed satisfactory reproducibility and consistency. S1 Table. Overview of identified metabolite classes. A total of 713 metabolites were identified, comprising 83 flavones, 100 flavonols, 38 flavonoids, 15 flavanols, 10 isoflavones, 221 phenolic acids, 43 tannins, 58 alkaloids, 72 terpenoids, 31 lignans, 18 coumarins, one steroid, and 23 additional metabolites. Detailed information is provided in this table. (ZIP) [file pone.0338168.s001.zip › supporting information files/S19_vs_R-1_filter.xlsx]

## Sheet: Sheet1
Index	Formula	Compounds	Class I	Class II	CAS	Level	S19-1	S19-2	S19-3	R-1-1	R-1-2	R-1-3	VIP	p_value	FDR	Fold_Change	Log2FC	Type
pmb0069	C7H7NO	Benzamide	Phenolic acids	Phenolic acids	55-21-0	2	13215000	12880000	12577000	2568500	2570400	2633600	1.22706	0.000270534	0.00481865	0.200985	-2.31484	down
mws0491	C8H11N	Phenethylamine	Alkaloids	Alkaloids	64-04-0	1	38730000	37246000	35076000	7397200	7849400	7514200	1.22622	0.00110877	0.00916796	0.204956	-2.28661	down
ML10179289	C8H10O	2-Phenylethanol	Phenolic acids	Phenolic acids	60-12-8	2	6476300	6788300	5949400	1279500	1278400	1389300	1.22509	0.00190566	0.0125809	0.205434	-2.28326	down
pmb0764	C6H9NOS	4-Methyl-5-thiazoleethanol	Others	Others	137-00-8	2	4460	7712.9	6574	3752.7	1644.4	2827.6	1.01285	0.0450267	0.0858396	0.438723	-1.18862	down
mws2213	C9H8O2	Cinnamic acid	Phenolic acids	Phenolic acids	140-10-3	2	4146.5	6546	3935.2	27514	26113	24787	1.20526	5.1655e-05	0.00334818	5.36065	2.42241	up
MWSmce040	C8H8O3	Isovanillin	Phenolic acids	Phenolic acids	621-59-0	3	51555	50046	45391	120520	119060	86800	1.17886	0.0293466	0.0622849	2.22039	1.15082	up
Xmbp001692	C7H6O5	2,4,6-Trihydroxybenzoic acid	Phenolic acids	Phenolic acids	83-30-7	1	5395200	6327800	6413200	766310	725330	939380	1.2217	0.00286394	0.0154696	0.134042	-2.89924	down
mws1013	C9H6O4	Esculetin	Lignans and Coumarins	Coumarins	305-01-1	3	8387.2	9342.5	11012	31093	19651	25911	1.16924	0.0346597	0.0706067	2.66703	1.41523	up
Hmtn001288	C9H10O4	Methyl 2,4-dihydroxyphenylacetate	Phenolic acids	Phenolic acids	67828-42-6	2	48139	57615	56544	7840.1	7840.4	6822.8	1.22392	0.00373976	0.0170225	0.138654	-2.85044	down
Lmrn001951	C9H10O4	(S)-2-Hydroxy-3-(4-Hydroxyphenyl)Propanoic Acid	Phenolic acids	Phenolic acids	23508-35-2	2	439380	478160	442380	36370	32982	38389	1.22625	0.000753185	0.0069743	0.079226	-3.65788	down
MWSmce387	C8H8O5	3-O-Methylgallic acid	Phenolic acids	Phenolic acids	3934-84-7	1	481940	478540	437500	2499500	2342400	2862200	1.22361	0.00501417	0.0206402	5.51088	2.46228	up
pmb1754	C5H15NO4P+	O-Phosphocholine	Alkaloids	Alkaloids	107-73-3	2	313540	276480	328330	704130	681610	715370	1.21727	9.13458e-05	0.00392612	2.28792	1.19404	up
Hmmp001310	C11H9NO2	3-Indoleacrylic acid	Alkaloids	Plumerane	1204-06-4	2	625850	599510	534480	1756000	1723200	1820000	1.22239	7.48336e-06	0.000961472	3.01118	1.59033	up
Lmdn003756	C10H10O4	Methyl caffeate	Phenolic acids	Phenolic acids	3843-74-1	2	72330	54707	62352	211300	212270	147020	1.18578	0.0227812	0.0517293	3.01279	1.5911	up
Zmbp002538	C11H12N2O2	1-Methoxy-indole-3-acetamide	Alkaloids	Plumerane	-	1	2136600	2363500	1967400	6235000	6179300	6459300	1.22105	1.711e-05	0.00135549	2.91822	1.54509	up
pmb0818	C11H11NO3	Methoxyindoleacetic acid	Alkaloids	Plumerane	3471-31-6	2	15508	10758	10704	45558	34615	37837	1.19033	0.00551476	0.0210272	3.19205	1.67448	up
mws0041	C15H10O5	Baicalein	Flavonoids	Flavones	491-67-8	3	4154.9	3601.9	2032.2	12583	8659.4	10879	1.13983	0.00934972	0.0277082	3.28138	1.7143	up
pme2960	C15H12O5	Naringenin chalcone	Flavonoids	Chalcones	73692-50-9	3	75993	64362	70472	29107	29768	27409	1.21851	0.00491878	0.0205093	0.409264	-1.28889	down
MWSmce675	C12H16O7	Arbutin	Phenolic acids	Phenolic acids	497-76-7	1	1015800	909040	841080	2175300	1932700	2008600	1.21136	0.000399263	0.00508348	2.21142	1.14497	up
pme1201	C15H14O5	Phloretin	Flavonoids	Chalcones	60-82-2	2	129650	125220	126850	61405	64063	60108	1.22524	3.35074e-06	0.000961472	0.486157	-1.0405	down
mws0058	C16H12O6	Diosmetin (5,7,3'-Trihydroxy-4'-methoxyflavone)	Flavonoids	Flavones	520-34-3	3	8383.1	5918.8	8323.6	26533	25179	23754	1.20429	0.000102967	0.00392612	3.33544	1.73788	up
Zmpp002571	C15H10O7	Robinetin	Flavonoids	Flavonols	490-31-3	2	210540	264500	210090	9	9	9	1.22717	0.00619751	0.0223173	3.94086e-05	-14.6311	down
Cmsp004086	C16H14O6	Dihydrokaempferide	Flavonoids	Flavanonols	137225-59-3	2	294770	230200	161350	9	9	9	1.22658	0.0272035	0.0593256	3.93402e-05	-14.6336	down
Hmsn002598	C13H18O8	Salirepin	Phenolic acids	Phenolic acids	26652-12-0	1	7006300	7154000	6853600	22027000	22976000	21737000	1.22651	0.000333871	0.00500673	3.17599	1.66721	up
Hmhn002457	C13H18O8	3-methoxy-5-hydroxy-1-O-β-D-glucopyranoside	Phenolic acids	Phenolic acids	-	1	6167000	6909800	6351300	20864000	21896000	20866000	1.22486	1.51268e-05	0.00134818	3.27495	1.71147	up
pmp000022	C16H16O6	Oxypeucedanin hydrate	Lignans and Coumarins	Coumarins	2643-85-8	3	9058.5	7446.7	8085.1	23528	30585	26962	1.2119	0.00876059	0.0268082	3.29703	1.72117	up
mws0049	C15H14O7	Gallocatechin	Flavonoids	Flavanols	970-73-0	3	158170	157570	160340	457210	478280	463590	1.22686	0.000330839	0.00500673	2.93875	1.5552	up
Lmsp008392	C17H14O6	4',5-Dihydroxy-3',5'-dimethoxyflavone	Flavonoids	Flavones	-	3	5957.6	5920.2	5425.5	11454	13708	10291	1.1905	0.0237139	0.0535063	2.04892	1.03486	up
mws0038	C17H14O6	Kumatakenin	Flavonoids	Flavonols	3301-49-3	3	18273	16008	16016	35878	34835	33018	1.21565	9.99549e-05	0.00392612	2.06237	1.0443	up
Lmqn004838	C15H8O8	3-O-Methylellagic acid	Tannins	Tannin	-	1	4449700	4146200	4089800	1906200	1837000	2111400	1.21752	0.000142171	0.00393146	0.461512	-1.11556	down
pmp000003	C16H12O7	Nepetin (5,7,3',4'-Tetrahydroxy-6-methoxyflavone)	Flavonoids	Flavones	520-11-6	3	6246.8	8001.7	7087.4	3499.7	3087.8	3857.5	1.18472	0.00944657	0.0277082	0.48955	-1.03047	down
Zmzp004111	C16H12O7	Selagin	Flavonoids	Flavones	-	3	72726	80738	89802	30340	25692	23815	1.2102	0.00353796	0.0168171	0.328229	-1.60722	down
pmn001513	C14H10O9	Digallic Acid	Phenolic acids	Phenolic acids	536-08-3	3	12661000	9589600	9686900	3587300	3896400	3413600	1.20695	0.0184411	0.0438283	0.341207	-1.55128	down
Zmzn001549	C15H18O8	Ferulic acid-1-O-glucoside	Phenolic acids	Phenolic acids	14364-05-7	1	207110	242550	283270	90626	95278	117300	1.18411	0.0139697	0.0364191	0.413688	-1.27339	down
MWSmce195	C20H22O4	Dehydrodiisoeugenol	Lignans and Coumarins	Lignans	2680-81-1	2	25059	47548	24700	421150	367160	306100	1.20568	0.00742668	0.0245819	11.247	3.49147	up
Zmgp004718	C20H22O4	1-(4-hydroxy-3-methoxyphenyl)-7-phenyl-3,5-diheptanone	Others	Others	-	3	15826	33859	18325	292140	250310	252270	1.20597	0.000937879	0.00857317	11.6853	3.54663	up
Zmlp005013	C16H10O8	3,3'-O-Dimethylellagic Acid	Tannins	Tannin	2239-88-5	2	80428	84327	73771	28122	27492	25323	1.22196	0.00195311	0.0126597	0.339321	-1.55928	down
Lmsn001014	C13H16O10	1-O-Galloyl-β-D-glucose	Phenolic acids	Phenolic acids	58511-73-2	1	71556000	71795000	72300000	24843000	28816000	26950000	1.22276	0.000435997	0.00535976	0.373794	-1.41969	down
Lmfn000604	C13H16O10	6-O-Galloyl-D-glucose	Phenolic acids	Phenolic acids	13186-19-1	1	85159000	70694000	72669000	32217000	30194000	28738000	1.21452	0.00733233	0.0245444	0.398863	-1.32603	down
Hmln000659	C13H16O10	3-O-Galloyl-D-glucose	Phenolic acids	Phenolic acids	-	1	80562000	69107000	74325000	29960000	27989000	29599000	1.22068	0.00419198	0.018191	0.39085	-1.35531	down
Lmmn001294	C14H20O9	Koaburaside	Phenolic acids	Phenolic acids	41653-73-0	1	3978700	4796600	4691900	1922300	2040600	2242700	1.20534	0.0058127	0.0216404	0.460794	-1.11781	down
pmb0382	C19H14O6	O-Feruloyl 4-hydroxycoumarin	Lignans and Coumarins	Coumarins	-	2	1058400	1246100	863180	494740	497390	461140	1.18065	0.0342012	0.0698723	0.458781	-1.12412	down
Cmyn001328	C15H16O9	Daphnin	Lignans and Coumarins	Coumarins	486-55-5	1	385820	385140	362940	850940	794480	705820	1.21193	0.00898657	0.0271501	2.07359	1.05213	up
Lmbn001162	C15H16O9	Esculetin-7-O-glucoside	Lignans and Coumarins	Coumarins	-	1	383540	370440	388900	851000	861770	735790	1.2156	0.00759763	0.0246232	2.14245	1.09926	up
Lman002731	C15H18O9	Grevilloside F	Phenolic acids	Phenolic acids	1094004-50-8	1	417980	362920	362340	158610	164140	150720	1.21843	0.00512334	0.0206402	0.414148	-1.27178	down
Zmlp007578	C17H12O8	3,3',4-O-Trimethylellagic acid	Tannins	Tannin	1617-49-8	1	1369400	1344300	1241000	336660	343990	298660	1.22377	0.000516193	0.00585456	0.247632	-2.01373	down
Zmln000899	C15H20O9	Syringaldehyde-4-O-glucoside	Phenolic acids	Phenolic acids	-	2	222740	243170	202530	1562600	1335800	1406200	1.22393	0.0023922	0.0139806	6.43977	2.68701	up
Lmmn000774	C15H20O9	Dihydrocaffeoylglucose	Phenolic acids	Phenolic acids	-	2	3472900	2909200	3004700	1475900	1559400	1552500	1.21191	0.0102904	0.0294661	0.48875	-1.03283	down
Smrp004001	C20H24O5	verrucosin	Lignans and Coumarins	Lignans	-	1	48900	47880	38223	682950	606820	632590	1.22479	0.0011294	0.00916796	14.2394	3.83182	up
mws1002	C17H14O8	Syringetin	Flavonoids	Flavones	4423-37-4	2	91103	122970	92637	17226	12503	9331.2	1.20472	0.0104347	0.0297596	0.127352	-2.9731	down
mws0178	C16H18O9	Chlorogenic acid (3-O-Caffeoylquinic acid)	Phenolic acids	Phenolic acids	327-97-9	1	1024200	852440	1072700	2198200	2377500	2642600	1.20415	0.00226471	0.013671	2.44743	1.29127	up
Lmgp003270	C16H16O10	Scopoletin-7-O-glucuronide	Lignans and Coumarins	Coumarins	132752-65-9	3	330310	340290	317960	850420	652400	688930	1.20118	0.0212503	0.0487648	2.21711	1.14868	up
pma3724	C17H20O9	1-O-Feruloylquinic acid*	Phenolic acids	Phenolic acids	-	1	641700	661970	589400	1523300	1334000	1445400	1.21775	0.00171873	0.0120143	2.27287	1.18451	up
pmn001695	C16H20O10	Trihydroxycinnamoylquinic acid	Phenolic acids	Phenolic acids	-	1	2235800	2233100	2223000	966070	979080	887840	1.22423	0.000395126	0.00508348	0.423346	-1.24009	down
Lmyn001940	C15H18O12	2-O-Galloylmucic acid Dimethyl Ester	Phenolic acids	Phenolic acids	-	3	229930	233460	243740	60573	46995	57481	1.22004	6.48091e-06	0.000961472	0.233407	-2.09908	down
Lmdn000766	C17H26O12	Acetylcatalpol	Terpenoids	Monoterpenoids	-	3	1427400	1110700	1286000	408540	384620	566170	1.1852	0.00317616	0.0161757	0.355464	-1.49222	down
mws0072	C21H20O10	Apigenin-5-O-glucoside	Flavonoids	Flavones	28757-27-9	3	56028	45190	41904	97816	100600	103080	1.19477	0.00304949	0.0158707	2.10657	1.07489	up
mws0919	C21H20O10	Kaempferol-3-O-rhamnoside (Afzelin)(Kaempferin)	Flavonoids	Flavonols	482-39-3	3	332300	336880	324670	25252	31367	29923	1.22554	5.10859e-06	0.000961472	0.0870775	-3.52156	down
mws2118	C21H24O10	Phloretin-2'-O-glucoside (Phlorizin)	Flavonoids	Chalcones	60-81-1	1	1716100	1478200	1735700	345930	375130	398190	1.22256	0.00331647	0.0164211	0.227028	-2.13906	down
pmn001521	C20H22O11	3-Hydroxy-5-Methylphenol-1-O-(6'-Galloyl)Glucoside	Phenolic acids	Phenolic acids	-	2	200440	209400	208740	9	9	9	1.22731	0.000195453	0.004135	4.36484e-05	-14.4837	down
Zmhn002909	C22H22O10	6-O-Glucosyl-caffeoylbenzoic acid	Phenolic acids	Phenolic acids	-	3	31707	20341	20378	10782	8377	13948	1.08279	0.0574698	0.101426	0.457115	-1.12937	down
pmn001416	C24H20O9	Catechin-(7,8-bc)-4α-(3,4-dihydroxyphenyl)-dihydro-2-(3H)-one	Flavonoids	Flavanols	-	3	738310	776040	826430	365270	430630	360040	1.20664	0.000344605	0.00500673	0.493827	-1.01792	down
HJN041	C21H24O11	Epicatechin glucoside	Flavonoids	Flavanols	-	3	146840	123550	140300	67726	65463	65092	1.21443	0.00872888	0.0268082	0.4828	-1.0505	down
Lmsn004797	C21H24O11	3-Hydroxyphloretin-4'-O-glucoside	Flavonoids	Chalcones	-	3	78790	80320	75035	169720	166320	162500	1.22492	9.23457e-06	0.000961472	2.12919	1.09031	up
Hmbn004734	C29H44O4	30-Norhederagenin	Steroids	Steroidal saponins	117654-06-5	3	51163	51809	54897	20150	21015	21620	1.22479	0.00038622	0.00508348	0.397703	-1.33024	down
Hmdn006685	C30H48O3	3,4-Cycloopen-cycloaltin-4(29),25-diene-24(S)-hydroxy-3-carboxylic acid	Terpenoids	Triterpene	-	1	11444	8407.3	7548.7	47395	46244	41539	1.21133	0.000194697	0.004135	4.9335	2.30261	up
Lmzn001894	C21H18O12	Kaempferol-3-O-glucuronide	Flavonoids	Flavonols	22688-78-4	1	76187	65550	55937	1247700	992100	1050000	1.22344	0.00537667	0.0209485	16.6426	4.0568	up
mws4167	C21H18O12	Luteolin-7-O-glucuronide	Flavonoids	Flavones	29741-10-4	1	545170	551950	540470	6724400	7943300	8461400	1.22563	0.00512388	0.0206402	14.1239	3.82006	up
MWSHY0035	C21H18O12	Scutellarein-7-O-glucuronide (Scutellarin)	Flavonoids	Flavones	27740-01-8	1	334320	311790	326310	5586400	5614300	5333300	1.2271	0.00027709	0.00481865	17.0029	4.08771	up
Hmcp002539	C22H22O11	Isorhamnetin-3-O-rhamnoside	Flavonoids	Flavonols	-	3	9	9	9	15016	16988	15307	1.22724	0.00151709	0.0109261	1752.26	10.775	up
Lmsn005754	C22H22O11	1-O-Galloyl-2-O-Cinnamoyl-β-D-glucose	Phenolic acids	Phenolic acids	56994-83-3	3	2356900	2152400	2624900	1039200	1080200	904800	1.20731	0.00463224	0.0195431	0.423902	-1.2382	down
pmp000120	C22H22O11	Diosmetin-6-C-glucoside	Flavonoids	Flavones	-	3	13271	7438	10983	64809	66632	64871	1.20685	0.000287716	0.00488432	6.19437	2.63096	up
Lmpn006208	C22H22O11	8-Methoxykaempferol-7-O-rhamnoside	Flavonoids	Flavonols	-	3	9478300	9165100	9861000	4352400	4337900	5083000	1.21291	0.000132017	0.00392612	0.483199	-1.04931	down
Lmdn004974	C23H26O10	Syringalide A	Phenolic acids	Phenolic acids	110344-60-0	3	623430	539890	606760	228330	300080	268240	1.19735	0.000724224	0.0069743	0.450064	-1.1518	down
Lmfn001158	C20H20O13	Ginnalin A (2,6-Di-O-Galloyl-1,5-Anhydro-D-Glucitol)	Phenolic acids	Phenolic acids	-	1	11523000	9932200	9829500	2480100	2916300	2500400	1.22047	0.00311726	0.01599	0.252417	-1.98612	down
Lmfn001258	C20H20O13	Maplexin D (2,4-Di-O-Galloyl-1,5-Anhydro-D-Glucitol)	Phenolic acids	Phenolic acids	1355573-86-2	1	13440000	12559000	12863000	3372600	3620800	3294300	1.22571	0.000170891	0.00406151	0.264724	-1.91744	down
pmn001523	C21H14O13	Trigallic acid	Phenolic acids	Phenolic acids	2131-66-0	2	1091800	980580	1082400	336860	297630	287610	1.22169	0.000583949	0.00621426	0.292287	-1.77454	down
Zmhn004909	C21H18O13	3,4-Digalloylshikimic acid	Phenolic acids	Phenolic acids	-	3	4931000	5373300	4062400	780540	703350	702240	1.22167	0.00864104	0.0267872	0.152166	-2.71628	down
Lmsn004090	C22H22O12	1-O-Galloyl-3-O-p-Coumaroyl-β-D-glucose	Phenolic acids	Phenolic acids	-	1	1407200	1405200	1420900	435280	434190	205860	1.15869	0.00506329	0.0206402	0.254017	-1.977	down
Lmsn004162	C22H22O12	1-O-Galloyl-2-O-p-Coumaroyl-β-D-glucose	Phenolic acids	Phenolic acids	94356-18-0	1	5060300	5127500	4677200	781830	862460	693650	1.22394	0.000363233	0.00507212	0.157278	-2.66861	down
HJN106	C30H46O5	Ceanothic acid	Terpenoids	Triterpene	21302-79-4	1	89738	82664	88424	22036	26145	23530	1.22287	0.000101895	0.00392612	0.274938	-1.86282	down
Lmsn011830	C30H46O5	2α,19α-Dihydroxy-3-oxours-12-en-28-oic acid	Terpenoids	Triterpene	176983-21-4	3	2027200	1936600	2003400	947280	938780	863320	1.22304	9.43942e-06	0.000961472	0.460749	-1.11795	down
Hmlp002821	C21H18O14	Myricetin-3-O-glucuronide	Flavonoids	Flavonols	77363-65-6	1	339560	378770	384010	935320	800890	1059700	1.20497	0.0145876	0.0377584	2.53634	1.34275	up
HJN054	C25H34O10	Secoisolariciresinol-9'-O-xyloside	Lignans and Coumarins	Lignans	-	3	2103100	2015300	1916800	4720500	4455600	6200300	1.19674	0.0280713	0.0604677	2.54779	1.34924	up
mad2394	C24H22O12	Sinapoyl-p-coumaroyltartaric acid	Phenolic acids	Phenolic acids	-	3	1064500	1046100	967360	446660	398620	428250	1.22107	0.000492342	0.00582614	0.413758	-1.27314	down
Lmsn004322	C24H24O12	1,6-Di-O-caffeoyl-β-D-glucose	Phenolic acids	Phenolic acids	-	3	662300	591130	623850	129610	122160	112340	1.22478	0.000978055	0.00864713	0.193956	-2.3662	down
Lmsn004970	C24H24O12	3,6-Di-O-caffeoyl glucose	Phenolic acids	Phenolic acids	-	3	614670	589790	480930	77403	121020	105160	1.20878	0.00453676	0.0192542	0.180126	-2.47292	down
Hmhn007023	C30H48O6	2α,3α,19α-Trihydroxyursolic acid	Terpenoids	Triterpene	-	1	69324	64537	66883	9838.2	8394.1	9500.8	1.22557	0.000195313	0.004135	0.138152	-2.85568	down
pmp000013	C24H26O12	Eupatilin-7-O-glucoside	Flavonoids	Flavones	-	3	323630	321990	328520	103420	118450	93260	1.21828	0.000552906	0.00615972	0.323496	-1.62818	down
Lmtn002916	C22H20O14	Mearnsetin-3-O-glucuronide	Flavonoids	Flavones	-	3	108370	148160	148690	73296	46733	54258	1.14042	0.012993	0.0348272	0.430105	-1.21724	down
pmn001644	C23H20O14	Quercetin-3-O-(2''-acetyl)glucuronide	Flavonoids	Flavonols	-	3	1795700	1422600	1901600	52502	41354	39581	1.22445	0.00751592	0.0245819	0.0260624	-5.26188	down
Li512111	C24H24O13	Isorhamnetin-3-O-(6''-acetylglucoside)	Flavonoids	Flavonols	-	3	4336600	4653700	4250500	134490	93392	102570	1.22498	0.000726699	0.0069743	0.0249571	-5.32441	down
Zmcn003729	C26H32O12	1-Hydroxypinoresinol-4'-O-Glucoside	Lignans and Coumarins	Lignans	-	3	41361	49371	47136	90330	84821	107600	1.19141	0.0122897	0.033445	2.05088	1.03624	up
Hmln002100	C26H32O12	Nortrachelogenin-4-O-glucoside	Lignans and Coumarins	Lignans	33464-78-7	3	22926	32894	21854	61649	75534	59638	1.17035	0.00417085	0.018191	2.53394	1.34138	up
pmn001371	C27H34O12	Eucommin A	Lignans and Coumarins	Lignans	99633-12-2	2	2152600	2157200	1788300	797170	1018000	955870	1.19267	0.00376654	0.0170225	0.45441	-1.13793	down
pmp000848	C34H22O8	Albanol B	Flavonoids	Flavones	87084-99-9	3	6166.8	3242.8	5017.2	11373	12151	10564	1.12552	0.00607763	0.0221089	2.36282	1.24051	up
Rfmb25702	C28H34O12	Pinoresinol-4-O-(6''-acetyl)glucoside	Lignans and Coumarins	Lignans	-	2	167120	182980	130890	79263	81688	66282	1.16855	0.0235132	0.053222	0.472428	-1.08183	down
Lmqp007185	C30H26O12	Kaempferol-3-O-(4''-O-p-Coumaroyl)rhamnoside	Flavonoids	Flavonols	-	3	35036	34638	39851	8648.9	13116	11152	1.20064	0.000383788	0.00508348	0.300542	-1.73436	down
Lmqp007331	C30H26O12	Kaempferol-3-O-(3''-O-p-Coumaroyl)rhamnoside	Flavonoids	Flavonols	-	3	34760	33783	41133	11354	11153	11767	1.22007	0.00800208	0.0255851	0.312502	-1.67806	down
Zmhn001446	C28H36O13	Syringaresinol-4'-O-glucopyranosid	Lignans and Coumarins	Lignans	-	1	2706200	2420300	2567000	926980	897830	943580	1.2244	0.00202775	0.0129406	0.359835	-1.47459	down
pmn001547	C27H26O15	3-Hydroxy-5-Methylphenol-1-O-(6'-Digalloyl)Glucoside	Phenolic acids	Phenolic acids	-	2	66321	69467	80235	28127	25904	12764	1.13195	0.00156253	0.0111409	0.309203	-1.69337	down
Lmyp003500	C28H24O15	Kaempferol-3-O-(2''-galloyl)galactoside	Flavonoids	Flavonols	-	1	1307100	1316200	1183300	2704100	2390400	2894300	1.20853	0.00706774	0.0243445	2.09867	1.06948	up
Lmyp003599	C28H24O15	Kaempferol-3-O-(6''-galloyl)glucoside	Flavonoids	Flavonols	56317-05-6	1	875860	943060	942030	1760100	2087400	1969700	1.21365	0.00640958	0.0227863	2.10696	1.07516	up
Lmyp003348	C28H24O15	Kaempferol-3-O-(6''-galloyl)galactoside	Flavonoids	Flavonols	-	1	1212400	1304000	1109600	2193100	2764900	3054200	1.18282	0.0241865	0.0542296	2.20965	1.14382	up
Lmdp004267	C30H26O14	Quercetin-3-O-(6''-p-Coumaroyl)glucoside	Flavonoids	Flavonols	-	1	9467700	8689300	9924400	3824600	3946400	3741400	1.222	0.00347791	0.0166426	0.409965	-1.28643	down
Lmyp004052	C30H26O14	Quercetin-3-O-(6''-p-Coumaroyl)galactoside	Flavonoids	Flavonols	-	1	208240	211160	224390	96374	86751	88629	1.22216	0.000129297	0.00392612	0.422116	-1.24429	down
pmb0665	C27H30O16	Luteolin-8-C-glucoside-7-O-glucoside	Flavonoids	Flavonoid carbonoside	-	3	17648	10469	18327	9	9	9	1.2259	0.0253959	0.0565852	0.000581345	-10.7483	down
pmn001583	C27H30O16	Quercetin-3-O-robinobioside	Flavonoids	Flavonols	52525-35-6	2	65390	91010	74466	28427	31400	23904	1.19147	0.0164677	0.0407689	0.362682	-1.46322	down
mws0059	C27H30O16	Quercetin-3-O-rutinoside (Rutin)	Flavonoids	Flavonols	153-18-4	2	55306	64072	59482	9	9	9	1.22726	0.00179853	0.01245	0.000150956	-12.6936	down
Lmjp002461	C27H30O16	Quercetin-3-O-neohesperidoside*	Flavonoids	Flavonols	117611-67-3	2	363300	397520	440480	101610	115540	78140	1.20778	0.00140082	0.0102967	0.245809	-2.02439	down
Lmpp003662	C30H27O14+	Delphinidin-3-O-(6''-O-p-coumaroyl)glucoside	Flavonoids	Anthocyanidins	-	2	461850	423000	383460	100930	84633	97091	1.22104	0.00339609	0.0164968	0.222859	-2.1658	down
MWSslk030	C28H36O15	Neohesperidin Dihydrochalcone (Nhdc)	Flavonoids	Chalcones	20702-77-6	3	83854	69367	86768	37103	39181	38205	1.205	0.0152333	0.0386526	0.477059	-1.06776	down
Zmhn002574	C28H32O16	Rhamnazin 3-Glucosyl-Arabinofuranoside	Flavonoids	Flavonols	-	3	4258200	4407900	4107300	1817900	1570900	1819500	1.21878	3.0694e-05	0.00218848	0.407746	-1.29426	down
MWSslk141	C29H36O15	Hesperidin methylchalcone	Flavonoids	Chalcones	24292-52-2	3	6877300	6459800	5797300	2796200	2734600	2928600	1.2167	0.00632319	0.0226554	0.442104	-1.17754	down
Zmmp002642	C31H29O14+	Cyanidin-3-O-(6''-O-feruloyl)glucoside	Flavonoids	Anthocyanidins	-	2	12366	9843.1	13473	144300	128050	156240	1.22254	0.00340116	0.0164968	12.0113	3.58633	up
Lmsn004714	C29H26O16	1,6-Di-O-galloyl-2-O-p-coumaroyl-β-D-glucose	Phenolic acids	Phenolic acids	115713-49-0	3	347340	324600	292860	127460	101460	132400	1.2042	0.00106949	0.00907797	0.374502	-1.41695	down
Lmyp003857	C35H28O19	Kaempferol-3-O-(2'',6''-digalloyl)glucoside	Flavonoids	Flavonols	-	2	99145	110630	99478	279290	283980	291970	1.22391	4.26257e-06	0.000961472	2.7655	1.46754	up
pmb2976	C33H40O20	Chrysoeriol-8-C-arabinoside-7-O-Sophoroside	Flavonoids	Flavones	-	3	67220	62515	59214	16338	23505	18925	1.20595	0.000167213	0.00406151	0.311026	-1.68489	down
Hmqn002738	C41H28O27	Sanguiin H11	Tannins	Tannin	-	1	123380	100930	110170	59682	50517	47850	1.19468	0.00370153	0.0170225	0.472522	-1.08155	down
