# Supplementary material for: Comprehensive metabolomic characterization of defense reprogramming in Castanea mollissima under Oligonychus ununguis feeding stress
Source: PLoS One. 2026 May 15;21(5):e0338168. doi: 10.1371/journal.pone.0338168 (PMC13178871; doi:10.1371/journal.pone.0338168)
Supplement: S1 File — S1 Fig. Reproducibility of biological replicates. The strong correlation coefficients (r = 0.989–0.998) among the three biological replicates of each sample confirmed satisfactory reproducibility and consistency. S1 Table. Overview of identified metabolite classes. A total of 713 metabolites were identified, comprising 83 flavones, 100 flavonols, 38 flavonoids, 15 flavanols, 10 isoflavones, 221 phenolic acids, 43 tannins, 58 alkaloids, 72 terpenoids, 31 lignans, 18 coumarins, one steroid, and 23 additional metabolites. Detailed information is provided in this table. (ZIP) [file pone.0338168.s001.zip › supporting information files/S1_Table.xlsx]

## Sheet: Sheet1
Index	Q1 (Da)	Q3 (Da)	Molecular Weight (Da)	Formula	Ionization model	Compounds	Class I	Class II	CAS	Level	KY-1	KY-2	KY-3	KX-1	KX-2	KX-3	S19-1	S19-2	S19-3	R-1-1	R-1-2	R-1-3	M1-1	M1-2	M1-3	M2-1	M2-2	M2-3	mix01	mix02	mix03	cpd_ID	kegg_map
pmb0782	86.1	69.2	85.089	C5H11N	[M+H]+	Piperidine	Alkaloids	Alkaloids	110-89-4	2	1113100	1163600	1145900	1190600	1176600	1261400	227390	194160	190520	340950	302540	364500	189360	194910	195690	493720	531390	609570	515790	645610	546180	C01746	ko00960
pme2292	89.11	72.08	88.1	C4H12N2	[M+H]+	Putrescine	Alkaloids	Phenolamine	110-60-1	2	1013900	1042400	1132900	779870	992530	824600	162880	193430	190300	320150	279400	387110	262260	273900	237590	722820	665730	622150	470890	563040	502660	C00134	ko00330,ko00472,ko00480,ko00960,ko01100,ko01110,ko02010
pme1841	103.12	86.1	102.116	C5H14N2	[M+H]+	Cadaverine	Alkaloids	Phenolamine	462-94-2	2	34105	38594	38243	26074	25868	24501	62729	53899	56651	39921	38113	37737	63655	71668	63808	135640	139140	153830	61269	58481	52818	C01672	ko00310,ko00480,ko00960,ko01100,ko01110
pmb0484	104.1	60.1	103.091	C5H13NO	[M+H]+	Choline	Alkaloids	Alkaloids	62-49-7	2	37108000	39154000	37380000	28823000	27511000	28369000	30334000	28677000	28746000	31706000	32234000	30971000	30193000	29031000	27592000	23251000	24939000	27832000	30672000	29647000	29696000	C00114	ko00260,ko00564,ko01100,ko02010
pme2433	106.09	88	105.079	C4H11NO2	[M+H]+	Diethanolamine	Alkaloids	Alkaloids	111-42-2	2	85441	82438	84883	98357	92342	100700	73699	64641	62009	89378	74703	88521	88656	74891	73729	93317	83522	81786	88465	92904	91749	C06772	ko00564
mws0191	118.09	59	117.079	C5H11NO2	[M+H]+	Betaine	Alkaloids	Alkaloids	107-43-7	2	750410	734390	728040	637820	561560	607100	1182400	1177800	1196000	1411900	1254000	1297200	1347800	1302900	1377500	1443200	1441800	1451000	1107800	1070100	1071200	C00719	ko00260,ko01100,ko02010
pmp001287	120.08	103.05	119.073	C8H9N	[M+H]+	N-Benzylmethylene isomethylamine	Alkaloids	Alkaloids	-	1	1506500	1574900	1610300	1380700	1411700	1390500	606030	526300	556750	590420	604450	600490	355740	351890	329980	749290	762200	856330	794230	790300	831040	--	--
pmb0069	122	105	121.053	C7H7NO	[M+H]+	Benzamide	Phenolic acids	Phenolic acids	55-21-0	2	25576000	26820000	25906000	15020000	14737000	16412000	13215000	12880000	12577000	2568500	2570400	2633600	11950000	12179000	11856000	13737000	13136000	15499000	12205000	13309000	13404000	C09815	--
mws0491	122.1	105	121.089	C8H11N	[M+H]+	Phenethylamine	Alkaloids	Alkaloids	64-04-0	1	72397000	73071000	71371000	41376000	42014000	44234000	38730000	37246000	35076000	7397200	7849400	7514200	35243000	36597000	33264000	39717000	38614000	44606000	36995000	37142000	37797000	C05332	ko00360,ko01100
Lmgp002593	123.04	77.04	122.037	C7H6O2	[M+H]+	3-hydroxybenzaldehyde	Phenolic acids	Phenolic acids	100-83-4	3	9	9	9	9	9	9	60188	41100	60935	67326	49277	47538	53087	39320	33575	110680	149530	156110	30065	47548	42612	C03067	--
pme0241	123.04	79	122.037	C7H6O2	[M+H]+	Benzoic acid	Phenolic acids	Phenolic acids	65-85-0	3	74404	43252	70174	97450	126570	107990	121130	67527	58296	75588	71621	59179	34785	41673	31715	16452	34806	37443	50120	49751	58550	C00180	ko00360,ko01100,ko01110
mws0628	121.03	92	122.037	C7H6O2	[M-H]-	4-Hydroxybenzaldehyde	Phenolic acids	Phenolic acids	123-08-0	2	296150	237650	241390	221320	211860	227890	156620	148260	139230	202420	184720	183350	179790	188270	213380	241290	257400	255400	195310	183150	221490	C00633	ko01100
ML10179289	105.07	77.04	122.073	C8H10O	[M-H2O+H]+	2-Phenylethanol	Phenolic acids	Phenolic acids	60-12-8	2	13834000	14280000	14422000	7991400	7988300	8357200	6476300	6788300	5949400	1279500	1278400	1389300	6363700	6610900	6239300	6952600	7185300	8211900	6510600	7028000	6974400	C05853	ko00360
MWS20172	127.04	53.04	126.032	C6H6O3	[M+H]+	5-Hydroxymethylfurfural	Others	Others	67-47-0	2	206140	165250	161610	182100	138790	235600	191880	207920	179260	242930	280510	264720	203730	172260	162360	257640	202800	295860	185020	173980	198320	C11101	--
pme2693	131.12	114.09	130.111	C6H14N2O	[M+H]+	N-Acetylputrescine	Alkaloids	Phenolamine	18233-70-0	2	92805	91570	75304	38839	42108	39464	49302	48468	45703	50911	56935	59064	48141	47377	43651	189310	183380	221290	78388	79118	88223	C02714	ko00330,ko01100
pmb0501	131.13	114.1	130.122	C5H14N4	[M+H]+	Agmatine	Alkaloids	Phenolamine	306-60-5	2	88971	105900	93457	38175	37959	43148	59679	47587	53334	59430	56622	58757	42039	47354	43759	191230	179840	229890	81280	71215	84114	C00179	ko00330,ko01100
pmp001198	132.1	57.1	131.095	C6H13NO2	[M+H]+	6-Deoxyfagomine	Alkaloids	Piperidine alkaloids	197449-09-5	1	1196500	1127600	1210100	1223500	1105900	1247600	231270	179300	212990	382260	383450	370420	209330	213220	207800	505980	525760	561720	565510	577590	587050	--	--
pmc0682	133.1	105.1	132.069	C8H8N2	[M+H]+	4-Aminoindole	Alkaloids	Plumerane	5192-23-4	2	26379	17484	15753	34892	33453	40366	59377	50535	47688	78895	45496	42230	18112	31949	7872.5	36032	41728	39846	41528	33736	37068	--	--
Lmbp000659	136.08	91.05	135.068	C8H9NO	[M+H]+	2-Phenylacetamide	Alkaloids	Alkaloids	103-81-1	1	317120	307530	313430	229550	247530	227150	182620	172870	177830	252010	239410	251420	133360	131520	108140	216200	222830	237700	205530	196010	186890	C02505	ko00360,ko01100
mws1336	138.06	120	137.048	C7H7NO2	[M+H]+	4-Aminobenzoic acid	Phenolic acids	Phenolic acids	150-13-0	2	71019	44390	59967	51970	49006	41513	26028	33874	27724	49675	45862	52383	98384	88374	95369	110440	122220	127100	72993	50585	54433	C00568	ko00790,ko01100
pme2268	138.05	94.07	137.048	C7H7NO2	[M+H]+	Trigonelline	Alkaloids	Alkaloids	535-83-1	3	5754100	5199900	5135400	6901600	7150400	7319500	2076000	1763600	1916600	2532600	2219200	2257400	2471200	2362900	2357000	4630800	5162600	5137700	4386700	4350300	4703100	C01004	ko00760
mws0146	138.05	78	137.048	C7H7NO2	[M+H]+	Nicotinic Acid Methyl Ester(Methyl Nicotinate)	Alkaloids	Alkaloids	93-60-7	2	91959	85388	64724	59574	49466	62606	43784	54228	45236	25950	25438	30140	22284	17337	23986	13402	29400	24011	62657	29242	47044	--	--
pma0948	138.09	121.1	137.084	C8H11NO	[M+H]+	Phenylethanolamine	Alkaloids	Alkaloids	7568-93-6	2	44009	40809	41171	24621	24459	27282	14604	14591	16288	17268	16258	17537	31566	26162	33849	26528	35323	21754	22289	31122	29385	C02735	--
mws0749	137.02	93	138.032	C7H6O3	[M-H]-	4-Hydroxybenzoic acid*	Phenolic acids	Phenolic acids	99-96-7	2	222320	308500	274350	232040	251540	228000	345540	321990	385160	280590	336610	283030	213010	204500	212670	312290	249090	348460	205000	288390	299920	C00156	ko00130,ko00790,ko01100,ko01110
Hmgn001653	137.02	93.04	138.032	C7H6O3	[M-H]-	Protocatechualdehyde	Phenolic acids	Phenolic acids	139-85-5	2	141140	165690	202960	165320	167650	207140	238870	230750	257900	211710	233800	199800	179720	145580	119810	179580	206450	220860	200880	180300	186320	C16700	ko00950
Lmgn001670	137.03	108.02	138.032	C7H6O3	[M-H]-	Salicylic acid	Phenolic acids	Phenolic acids	69-72-7	2	55686	56314	36630	27902	41553	34415	26690	28802	34224	21029	30527	41222	21612	36722	24163	30354	43952	45888	29072	32413	19537	C00805	ko00360,ko01100,ko01110,ko04075
mws0704	140.01	78.96	141.019	C2H8NO4P	[M-H]-	O-Phosphorylethanolamine	Alkaloids	Alkaloids	1071-23-4	2	14026	17340	14741	14171	16110	14603	9475.6	10260	8709.7	12836	13261	17980	10632	11772	11897	30296	32192	31444	16797	17248	17091	C00346	ko00564,ko00600,ko01100
pma2987	142.1	124.09	141.09	C6H11N3O	[M+H]+	Histidinol	Alkaloids	Alkaloids	501-28-0	2	10722000	11072000	10695000	10659000	11055000	10526000	9756300	9881000	10084000	10804000	11238000	10675000	11155000	10266000	10574000	11631000	10313000	11224000	11164000	10289000	10422000	C00860	ko00340,ko01100,ko01110,ko01230
pmb0764	144.05	113.2	143.04	C6H9NOS	[M+H]+	4-Methyl-5-thiazoleethanol	Others	Others	137-00-8	2	4457.7	4225.1	5630.9	9	9	9	4460	7712.9	6574	3752.7	1644.4	2827.6	32051	40131	33947	11719	15970	20632	14325	10611	11728	C04294	ko00730,ko01100
pmp000966	144.1	84.1	143.095	C7H13NO2	[M+H]+	Stachydrine	Alkaloids	Pyrrole alkaloids	471-87-4	3	7532300	7920700	7825500	7389500	7646400	7187000	7072900	8040700	6508900	8369300	8776800	7838500	7408800	7591500	7915000	8142800	8006400	8334200	7672800	7634600	7554000	C10172	--
Hmcp000405	144.14	84.08	143.132	C8H17NO	[M+H]+	Dihydroisopelletierine	Alkaloids	Alkaloids	-	3	63593	63329	85368	82727	82919	50329	53928	55889	45726	69364	69903	78297	51025	81222	52523	58731	61543	73398	55172	39161	85786	--	--
mws0103	146.06	91	145.053	C9H7NO	[M+H]+	Indole-3-carboxaldehyde	Alkaloids	Plumerane	487-89-8	2	16177	20812	13082	17839	24093	17350	11947	19410	12964	16303	17925	16106	16138	15199	11502	27949	19132	22398	20088	20819	20574	C08493	--
mws0017	146.17	72.2	145.158	C7H19N3	[M+H]+	Spermidine	Alkaloids	Phenolamine	124-20-9	3	38566	48929	37125	45311	40978	36355	27918	28429	31826	33559	24126	37977	24298	37976	29054	41747	37112	31650	36601	37700	37036	C00315	ko00330,ko00410,ko00480,ko00940,ko01100,ko02010
pme1691	147.13	87.2	146.118	C7H16NO2	[M+H]+	Acetylcholine	Alkaloids	Alkaloids	60-31-1	2	515860	525240	436490	627820	578510	626930	403070	390480	386010	484820	451880	519790	540550	492130	489400	437870	415820	470780	394000	475550	524600	C01996	ko00564
pmp001285	149.02	65.04	148.016	C8H4O3	[M+H]+	Phthalic anhydride	Phenolic acids	Phenolic acids	85-44-9	1	321550	319120	285160	273980	270800	307460	308690	314930	351070	421980	395280	334530	329160	342290	316490	273840	294980	327570	263100	245890	251450	--	--
mws2213	147.05	77.01	148.052	C9H8O2	[M-H]-	Cinnamic acid	Phenolic acids	Phenolic acids	140-10-3	2	5371.1	6799.2	4627.8	3454.4	4932.3	4310	4146.5	6546	3935.2	27514	26113	24787	9398.9	9954.9	7471.3	4722.9	5499.4	6168.5	8171.2	8033.9	9958.9	C00423	ko00130,ko00360,ko00940,ko00998,ko01100,ko01110
Lmgp000796	150.06	61.01	149.048	C8H7NO2	[M+H]+	4-Hydroxymandelonitrile	Alkaloids	Phenolamine	13093-65-7	1	289650	267640	278930	324210	327310	327540	39594	35457	30654	53498	56162	63933	47293	47237	45352	65023	53069	57345	94084	104280	108930	C00650	--
mws0921	149.06	131	150.068	C9H10O2	[M-H]-	p-Coumaryl alcohol	Phenolic acids	Phenolic acids	3690-05-9	2	21294	14474	13365	27213	24958	22029	20308	22018	20049	18549	16782	24897	14507	22784	21451	18540	10354	6983.2	21470	15654	16239	C02646	ko00940,ko01100,ko01110
pme0221	153.05	121	152.047	C8H8O3	[M+H]+	Methyl salicylate	Phenolic acids	Phenolic acids	119-36-8	2	9	9	9	9	9	9	8122.9	8026.5	7065.3	8358.8	5794.2	5194.1	5573.6	3641.8	5011.3	6537.9	6316.6	5259.4	2850.5	4389.5	5876.2	C12305	--
MWSmce040	153.05	65.04	152.047	C8H8O3	[M+H]+	Isovanillin	Phenolic acids	Phenolic acids	621-59-0	3	31934	55474	28939	26158	47826	36636	51555	50046	45391	120520	119060	86800	36897	70660	54624	79799	71634	66509	34516	73305	42872	--	--
mws0458	151.04	136	152.047	C8H8O3	[M-H]-	Vanillin	Phenolic acids	Phenolic acids	121-33-5	2	195680	195540	176430	276890	267630	310690	240450	233030	240500	358840	303200	322420	291870	260140	237550	318790	260140	328230	281840	267330	266680	C00755	ko00998,ko01100,ko01110
Lmyp004084	153.13	107.09	152.12	C10H16O	[M+H]+	Perillyl alcohol	Terpenoids	Monoterpenoids	57717-97-2	1	717890	772570	624780	874740	998560	982010	751390	899800	834970	1280000	1051300	1062900	918510	825190	690520	1082700	1030500	1052200	845950	875660	800870	C22272	--
mws0183	153.02	109.03	154.027	C7H6O4	[M-H]-	3,4-Dihydroxybenzoic acid (Protocatechuic acid)	Phenolic acids	Phenolic acids	99-50-3	2	4151500	4522400	4706000	679720	853860	756820	7371500	7247100	7636600	10070000	9696500	9259000	13813000	13846000	13057000	21377000	22037000	25473000	7804300	8931500	9316700	C00230	ko01100,ko01110
mws0885	153.02	109.03	154.027	C7H6O4	[M-H]-	2,4-Dihydroxybenzoic acid	Phenolic acids	Phenolic acids	89-86-1	2	198480	281010	171750	9	9	9	737380	643960	676710	1216400	1345700	1109200	1316700	1407900	1502400	3110900	2888600	3289300	934300	877430	1048300	--	--
mws0180	153.02	109.03	154.027	C7H6O4	[M-H]-	2,5-Dihydroxybenzoic acid; Gentisic Acid	Phenolic acids	Phenolic acids	490-79-9	2	599040	643280	667940	125540	118560	112460	1072100	976200	1036100	1282100	1413900	1249400	2017400	1982400	1939800	3097400	2917200	3761800	1140700	1321700	1422800	C00628	ko00350,ko01100
Smnn002510	153.05	123.04	154.063	C8H10O3	[M-H]-	Hydroxytyrosol	Phenolic acids	Phenolic acids	10597-60-1	3	274850	286890	281940	108160	96971	96096	124650	122550	123810	175350	193830	157870	179280	186490	194090	160380	176890	162880	118980	159930	169810	--	--
mws0987	161.06	115	160.052	C10H8O2	[M+H]+	6-MethylCoumarin	Lignans and Coumarins	Coumarins	92-48-8	3	1816.5	3675	7236.5	9975.1	10307	12813	24835	20376	24304	12769	12480	11471	6276.7	7322.8	4161.1	9653.2	6405.1	8925.6	8593.7	12218	11709	--	--
mws0005	161.11	144	160.1	C10H12N2	[M+H]+	Tryptamine	Alkaloids	Plumerane	61-54-1	2	384540	361380	367460	423830	476180	480230	75027	82899	79637	39414	43254	52216	31122	39702	31124	122580	137210	137400	160280	154290	157100	C00398	ko00380,ko00901,ko01100,ko01110
mws0102	160.04	116	161.048	C9H7NO2	[M-H]-	Indole-5-carboxylic acid	Alkaloids	Plumerane	1670-81-1	2	100220	122890	114920	82467	95065	72884	40208	50674	50184	75112	54218	55990	70389	64063	68473	60670	63217	58835	66847	71661	66369	--	--
mws1417	160.04	116	161.048	C9H7NO2	[M-H]-	Indole-3-carboxylic acid*	Alkaloids	Plumerane	771-50-6	2	210120	230350	224250	137960	152900	134970	70137	72679	91581	115620	91380	94946	112630	118280	111030	143110	99983	110110	86896	113310	134880	C19837	--
NK10246260	162.06	116.05	161.048	C9H7NO2	[M+H]+	2,4-Dihydroxyquinoline	Alkaloids	Quinoline alkaloids	86-95-3	2	103460	85875	77066	111920	129450	97634	80496	89060	93119	93146	108490	101040	86870	110620	107170	139040	97046	132660	56031	104200	96048	C16716	--
mws1346	162.08	98	161.069	C6H11NO4	[M+H]+	DL-2-Aminoadipic acid	Alkaloids	Alkaloids	542-32-5	2	192230	173500	171650	166310	148500	152010	98738	80322	67811	178470	149790	141860	130180	117120	115440	194000	171650	193630	144990	170390	135540	C00956	ko00300,ko00310,ko00311,ko01100,ko01110,ko01210,ko01230
pmp001201	162.11	79.1	161.105	C7H15NO3	[M+H]+	5-Aminocycloheptane-1,2,3-triol	Alkaloids	Alkaloids	-	3	17822	14535	12005	12831	16150	15780	10538	9170.3	9173.8	9075.9	13959	12982	17569	19094	17365	20931	12317	16638	16918	9740.8	16223	--	--
pmf0440	163.08	91.1	162.068	C10H10O2	[M+H]+	4-MethoxycinnaMaldehyde	Phenolic acids	Phenolic acids	1963-36-6	2	53232	70446	59978	68043	63317	71919	51939	39237	62978	66636	66986	63870	56580	56779	47838	29854	28951	63523	28305	21731	21005	C10475	--
pmb0142	165.1	95.2	164.047	C9H8O3	[M+H]+	Caffeic aldehyde	Phenolic acids	Phenolic acids	141632-15-7	2	113280	112190	124750	113510	121310	122060	101630	100130	95319	100160	110280	101790	81971	91857	83510	110980	103800	131220	107640	101360	115790	C10945	ko00940,ko01110
pme3083	164.04	120	165.043	C8H7NO3	[M-H]-	2-(Formylamino)benzoic acid	Phenolic acids	Phenolic acids	3342-77-6	2	245800	245790	223270	122410	119340	139890	108280	82904	76290	102630	67167	82538	105280	89356	100240	149330	135760	160200	110030	113200	115680	C05653	ko00380,ko01100
pme0281	165.02	121.03	166.027	C8H6O4	[M-H]-	Terephthalic acid	Phenolic acids	Phenolic acids	100-21-0	2	3292300	3429200	3622100	3364300	2892300	3905800	3253400	2575700	2605400	3702500	2973400	4324400	4403400	4515900	3861900	3861900	4577600	5023200	3078300	3476100	3555800	C06337	ko01100
Lmbn005172	165.06	119.05	166.063	C9H10O3	[M-H]-	2,6-Dimethoxybenzaldehyde	Phenolic acids	Phenolic acids	3392-97-0	1	300820	292580	327530	296210	397800	365840	103480	115300	114800	142760	110500	93531	130130	108110	129880	179420	176540	130430	174210	196240	224800	--	--
Lmrn003000	165.06	103.06	166.063	C9H10O3	[M-H]-	2-Hydroxy-3-phenylpropanoic acid	Phenolic acids	Phenolic acids	7326-19-4	1	2082400	2506400	2374600	2211800	2472700	2495100	928330	965120	989810	1691100	988400	1051900	1204600	1343100	1109800	1429000	1331000	1426400	1242900	1202400	1612600	C05607	ko00360,ko00960,ko01100
Lmgp002595	167.07	121.03	166.063	C9H10O3	[M+H]+	Acetovanillone	Phenolic acids	Phenolic acids	498-02-2	1	313560	298600	293010	556890	530900	501500	369150	347040	287330	567150	642290	556680	331920	368550	353810	287590	344440	404930	369660	328220	323030	C11380	--
mws0467	165.06	119.05	166.063	C9H10O3	[M-H]-	3-(4-Hydroxyphenyl)-propionic acid	Phenolic acids	Phenolic acids	501-97-3	1	359120	421040	342650	426860	515270	438700	124810	149880	133390	176250	155800	112200	188780	143000	176630	223750	236560	172000	260500	260020	272130	C01744	--
mws0851	143.11	143.11	166.097	C8H15NaO2	[M-Na]-	Sodium Valproate	Others	Others	1069-66-5	2	463740	485490	483420	445540	423270	431800	432880	443850	431270	486220	453570	481140	452200	447120	440710	441580	452440	511580	384420	399560	411220	--	--
pmn001681	165.09	149.06	166.099	C10H14O2	[M-H]-	1-(4-Methoxyphenyl)-1-propanol	Phenolic acids	Phenolic acids	5349-60-0	2	95457	93282	82039	86023	72796	85023	111710	121890	118050	84290	103030	98517	106920	97875	117090	119970	102290	102140	64574	65899	58132	--	--
pmp001073	168.1	150.09	167.095	C9H13NO2	[M+H]+	Synephrine; 4-[1-Hydroxy-2-(methylamino)ethyl]phenol	Alkaloids	Amphetamine alkaloids	94-07-5	3	1025600	955590	967470	613750	643200	682030	734530	625160	614430	624290	625280	672950	605020	748710	590430	444650	451400	494410	659380	699000	640690	C04548	--
mws0028	167.03	108.02	168.042	C8H8O4	[M-H]-	Vanillic acid	Phenolic acids	Phenolic acids	121-34-6	2	107610	108600	98720	81184	50910	72474	85304	86469	88214	69885	92787	108470	102310	126780	109660	167400	169150	178990	88377	91089	103780	C06672	--
pme2598	167.03	123.04	168.042	C8H8O4	[M-H]-	3,4-Dihydroxybenzeneacetic acid	Phenolic acids	Phenolic acids	102-32-9	2	7248500	7233500	6959800	1473200	1538300	1471100	5938500	6147000	5843800	8263700	8402400	7550800	5834200	5845200	5745300	11112000	10924000	13598000	4895900	5545100	6327600	C01161	ko00350,ko01100
Hmbp001276	169.05	65.03	168.042	C8H8O4	[M+H]+	Gallacetophenone	Phenolic acids	Phenolic acids	528-21-2	3	156300	173280	179250	180370	179010	171610	205710	228140	269830	129190	114900	116180	93683	98977	78032	211680	219280	211500	162350	154090	151880	--	--
Zmpp000906	170.08	134	169.074	C8H11NO3	[M+H]+	Norepinephrine	Others	Others	51-41-2	1	3998500	3899500	4060400	2355700	2252300	2488000	4715700	3848700	3991800	4277100	4672500	4208600	3205000	3426800	3265600	2555600	2387800	3025300	2843700	2911300	3067300	C00547	ko00350,ko01100
Xmbp001692	171.03	81.03	170.022	C7H6O5	[M+H]+	2,4,6-Trihydroxybenzoic acid	Phenolic acids	Phenolic acids	83-30-7	1	964150	1010900	753780	2589200	2249600	1823200	5395200	6327800	6413200	766310	725330	939380	1020200	1033800	1082600	3088400	4115000	3612900	1554300	2123000	2378400	--	--
mws0024	169.01	125	170.022	C7H6O5	[M-H]-	Gallic acid	Phenolic acids	Phenolic acids	149-91-7	1	4112400	4267500	4333800	2334100	2284800	2392100	4347600	4210700	4167500	2564900	2793100	2617700	2366800	2457300	2459600	2817600	2767300	3187400	2415500	2937500	3113300	C01424	--
pme3140	175.04	131	176.047	C10H8O3	[M-H]-	6-Hydroxy-4-methylcoumarin	Lignans and Coumarins	Coumarins	2373-31-1	3	307540	347040	276060	228470	262620	253830	139500	127800	125840	210630	167350	199710	258760	244510	217440	249930	219560	249600	193500	191850	183930	--	--
mws1013	177.02	133.2	178.027	C9H6O4	[M-H]-	Esculetin	Lignans and Coumarins	Coumarins	305-01-1	3	50451	62719	66195	25926	14149	29350	8387.2	9342.5	11012	31093	19651	25911	18558	21972	12827	16974	23324	14023	19454	18815	23849	C09263	--
mws0009	179.07	91	178.063	C10H10O3	[M+H]+	Coniferaldehyde	Phenolic acids	Phenolic acids	20649-42-7	3	52824	55494	19667	69835	66904	84968	71007	57331	27427	61819	69876	130810	11148	12756	10466	26917	23749	29338	60379	39964	53673	C02666	ko00940,ko01100,ko01110
pmb2795	177	145	178.063	C10H10O3	[M-H]-	4-Methoxycinnamic acid	Phenolic acids	Phenolic acids	830-09-1	2	76750	88322	85516	95164	99680	103220	105470	107760	106180	99443	91378	98713	112450	121360	118100	46472	44162	49939	96649	93594	98490	--	--
mws1195	179.07	147.1	178.063	C10H10O3	[M+H]+	p-Coumaric acid methyl ester	Phenolic acids	Phenolic acids	3943-97-3	2	53206	56354	62298	76611	71475	84351	78290	83069	97972	70777	64336	63435	84636	85524	92467	33603	36431	35349	61631	58335	63919	--	--
mws2212	179.03	135.05	180.042	C9H8O4	[M-H]-	Caffeic acid	Phenolic acids	Phenolic acids	331-39-5	2	533920	410830	496180	95011	109520	95618	98732	140350	99999	177500	116390	153280	116380	136910	136110	116480	116080	123360	200820	176590	179770	C01197	ko00940,ko01100,ko01110
mws0093	179.07	146	180.079	C10H12O3	[M-H]-	Coniferyl alcohol	Phenolic acids	Phenolic acids	458-35-5	2	140180	174620	186240	144880	133570	132830	219680	251410	213260	247520	240540	226330	249010	252100	226530	309400	293200	298430	171630	204190	207360	C00590	ko00940,ko00998,ko01100,ko01110
Cmyp007180	181.12	107.09	180.115	C11H16O2	[M+H]+	Dihydroactinidiolide	Others	Others	17092-92-1	2	198010	174590	180250	225580	231500	222540	169620	155700	159880	212240	213070	206720	210850	235160	208440	422940	418190	485810	243200	241100	246700	--	--
MWStz070	182.08	91.05	181.074	C9H11NO3	[M+H]+	N-(2-Hydroxy-4-methoxyphenyl)acetamide	Alkaloids	Phenolamine	58469-06-0	1	5588400	4966800	5304900	4448900	4491500	4741700	3480400	2973800	3150000	4495800	4408100	4584000	2092500	2318900	1965600	3635800	3629200	3854400	3259800	3473200	3374500	--	--
Hmtn001288	181.05	135.04	182.058	C9H10O4	[M-H]-	Methyl 2,4-dihydroxyphenylacetate	Phenolic acids	Phenolic acids	67828-42-6	2	92592	87213	81671	49285	46653	62101	48139	57615	56544	7840.1	7840.4	6822.8	40195	32835	44988	50331	47150	42395	44842	52315	50966	--	--
Lmrn001951	181.05	135.04	182.058	C9H10O4	[M-H]-	(S)-2-Hydroxy-3-(4-Hydroxyphenyl)Propanoic Acid	Phenolic acids	Phenolic acids	23508-35-2	2	634520	597560	589530	453180	460740	459740	439380	478160	442380	36370	32982	38389	404440	485600	437570	370830	328780	448040	334510	380610	360100	--	--
mws1350	181.05	151	182.058	C9H10O4	[M-H]-	Syringaldehyde; 4-Hydroxy-3,5-Dimethoxybenzaldehyde	Phenolic acids	Phenolic acids	134-96-3	2	16388	17917	22527	32684	32759	46218	34851	61035	43319	28948	37546	36118	28668	28834	37509	38878	25236	38063	32060	40944	38120	--	--
MWSmce230	183.03	124.02	184.037	C8H8O5	[M-H]-	Methyl gallate	Phenolic acids	Phenolic acids	99-24-1	1	24237000	23780000	25852000	33747000	30853000	33696000	28989000	29570000	26959000	29652000	29003000	27067000	27215000	32077000	27645000	23884000	21837000	23055000	26667000	25874000	29470000	--	--
MWSmce387	183.03	124.02	184.037	C8H8O5	[M-H]-	3-O-Methylgallic acid	Phenolic acids	Phenolic acids	3934-84-7	1	670940	737790	749340	1186700	1182400	1139400	481940	478540	437500	2499500	2342400	2862200	1968600	1838400	1817700	2565400	2690400	2730900	1418100	1390300	1300700	C05616	--
pmb1754	184	125	184.073	C5H15NO4P+	[M]+	O-Phosphocholine	Alkaloids	Alkaloids	107-73-3	2	434270	405530	430270	317650	226570	320250	313540	276480	328330	704130	681610	715370	286150	316580	334250	870020	989740	828150	466380	506180	481570	C00588	ko00564,ko01100
Hmmp001310	188.07	118.07	187.063	C11H9NO2	[M+H]+	3-Indoleacrylic acid	Alkaloids	Plumerane	1204-06-4	2	1779500	1878500	1662100	1134400	1197400	1067800	625850	599510	534480	1756000	1723200	1820000	534750	601640	494880	1289300	1275400	1552900	952160	1141900	1032700	C21283	--
pmn001492	187.1	123.1	188.041	C11H8O3	[M-H]-	Ayapin	Lignans and Coumarins	Coumarins	494-56-4	2	33999	39336	34085	24686	35547	27796	41920	51532	52158	54036	47359	40535	41039	30920	37109	40036	35759	32105	31691	29398	37556	C18078	--
pmn001380	187.1	169.09	188.105	C9H16O4	[M-H]-	Eucommiol	Others	Others	55930-44-4	3	38632	32583	26755	21224	21571	28772	43330	32089	35490	41124	42939	41572	28817	36594	27007	31251	25620	29383	25641	30004	28233	C17878	--
Hmcp002123	193.05	178.02	192.042	C10H8O4	[M+H]+	Isoscopoletin (6-Hydroxy-7-Methoxycoumarin)	Lignans and Coumarins	Coumarins	776-86-3	2	297860	380670	379550	8890.5	25079	13180	9402	19500	5648.8	15159	22749	20816	32811	29901	25250	20776	22763	23980	65122	70490	61163	C18079	--
pme2993	193.05	133	192.042	C10H8O4	[M+H]+	Scopoletin (7-Hydroxy-5-methoxycoumarin)	Lignans and Coumarins	Coumarins	92-61-5	3	136720	82714	103420	212780	218830	141830	93987	71205	81282	123610	97668	91835	61868	73286	82325	109340	104080	160060	99646	164520	65471	C01752	ko00940,ko01110
Lmmp002080	193.13	105.03	192.126	C11H16N2O	[M+H]+	N-(4-Aminobutyl)benzamide	Alkaloids	Phenolamine	5692-23-9	3	53922	36168	40727	50598	59414	58010	68879	100490	79250	56971	28574	53663	74742	79196	70001	71477	72705	66861	54069	29559	84628	--	--
mws0014	193.05	134.01	194.058	C10H10O4	[M-H]-	Ferulic acid	Phenolic acids	Phenolic acids	537-98-4	2	307600	344820	364460	157340	166850	160410	148920	128930	141470	123190	148020	134490	163970	149180	127840	263830	241480	234820	166550	198110	197640	C01494	ko00940,ko01100,ko01110
Lmdn003756	193.05	135.05	194.058	C10H10O4	[M-H]-	Methyl caffeate	Phenolic acids	Phenolic acids	3843-74-1	2	58683	42359	52821	105450	90375	84626	72330	54707	62352	211300	212270	147020	9	9	6575.4	23925	21109	28387	54808	79533	55992	C10477	--
mws0027	197.05	123	198.053	C9H10O5	[M-H]-	Syringic acid	Phenolic acids	Phenolic acids	530-57-4	2	129710	152750	127740	150010	131480	193740	49963	43595	55199	108890	68160	98342	134380	159050	119210	144760	145820	133070	101260	91227	110170	C10833	--
mws0018	203.22	83	202.216	C10H26N4	[M+H]+	Spermine	Alkaloids	Phenolamine	71-44-3	2	19435000	20816000	20876000	18866000	20019000	18616000	16786000	16925000	16575000	20067000	16821000	17573000	18579000	20438000	19783000	19836000	17896000	18717000	18522000	17882000	17733000	C00750	ko00330,ko00410,ko00480,ko00770,ko01100
Zmbp002538	205.1	146.06	204.09	C11H12N2O2	[M+H]+	1-Methoxy-indole-3-acetamide	Alkaloids	Plumerane	-	1	6474600	7245100	7773900	4198100	4130300	4072400	2136600	2363500	1967400	6235000	6179300	6459300	1861000	2115300	1760400	5040800	4479700	5310400	3983900	4013200	3972400	--	--
pmb0818	206.1	147.5	205.074	C11H11NO3	[M+H]+	Methoxyindoleacetic acid	Alkaloids	Plumerane	3471-31-6	2	41659	44440	46204	28747	33434	34198	15508	10758	10704	45558	34615	37837	12402	8602.4	11594	32288	33045	30620	25985	22003	18233	C05660	ko00380
Lmbn013410	205.16	189.13	206.167	C14H22O	[M-H]-	2,4-Di-Tert-Butylphenol*	Phenolic acids	Phenolic acids	96-76-4	3	306400	341780	312430	342910	327490	334160	367080	355620	347310	411190	372820	349740	386750	382420	345430	303270	330600	396520	308730	336230	343920	--	--
Lmln010063	205.16	189.13	206.167	C14H22O	[M-H]-	2,6-Di-tert-butylphenol	Phenolic acids	Phenolic acids	128-39-2	3	378700	376480	373290	335160	344360	358350	385280	385780	363750	420860	396080	364030	385820	408770	375580	339240	336040	415790	342550	357690	347760	--	--
mws1212	209.08	177.3	208.074	C11H12O4	[M+H]+	Methyl ferulate	Phenolic acids	Phenolic acids	2309-07-1	2	86611	106270	98685	103650	109790	92791	179880	142540	173680	95916	94020	134500	137210	120660	142020	79889	95802	91263	106790	135080	126810	--	--
pme3443	207.07	192	208.074	C11H12O4	[M-H]-	Sinapinaldehyde	Phenolic acids	Phenolic acids	4206-58-0	2	48472	44135	49845	82169	64886	68397	60481	46558	67519	109740	94242	100790	75535	70032	79310	106220	97630	108270	57486	63736	75592	C05610	ko00940,ko01100,ko01110
pmb2620	207.07	133.1	208.074	C11H12O4	[M-H]-	3,4-Dimethoxycinnamic acid	Phenolic acids	Phenolic acids	14737-89-4	2	31717	33097	32675	36879	37468	41207	49076	42265	45268	38990	37445	35877	67317	64493	69832	20257	20366	22656	40506	41989	42726	--	--
mws0853	209.08	179	210.089	C11H14O4	[M-H]-	Sinapyl alcohol	Phenolic acids	Phenolic acids	537-33-7	2	62279	75820	59278	40147	45776	24480	60062	52434	61404	39046	43514	43004	69684	71246	59572	60933	71988	70628	45952	43089	65225	C02325	ko00940,ko01100,ko01110
Hmlp008487	211.17	81.07	210.161	C13H22O2	[M+H]+	Blumenol C	Terpenoids	Terpene	36151-02-7	3	82470	78168	89946	143620	149310	166000	118390	108870	121680	204710	211740	187260	149050	148580	156630	300760	302280	334080	155480	174160	173130	--	--
Lmlp001416	213.08	167.07	212.069	C10H12O5	[M+H]+	Oresbiusin A	Phenolic acids	Phenolic acids	136749-45-6	2	420020	580160	648620	655820	622180	672090	708750	538320	592240	694970	596710	532770	586140	522270	521670	491560	436920	741820	641760	460680	391000	--	--
mws0677	219.11	160	218.106	C12H14N2O2	[M+H]+	N-Acetyl-5-hydroxytryptamine	Alkaloids	Alkaloids	1210-83-9	2	104800	98605	100650	117970	125530	128810	180760	234610	169510	103960	113910	113000	77913	82910	117690	172280	140590	140090	159470	136850	165750	C00978	ko00380,ko01100
Lmtp005226	221.19	105.07	220.183	C15H24O	[M+H]+	Santalol	Others	Others	11031-45-1	3	32106	27577	29832	29581	37032	40515	54446	66163	67401	40898	38996	48671	26079	25296	35760	26768	25339	26276	35084	31750	32612	--	--
Hmyp002656	222.08	130.06	221.068	C11H11NO4	[M+H]+	Methyl dioxindole-3-acetate	Alkaloids	Plumerane	57061-18-4	1	677480	682300	902150	866310	728350	956160	425750	370880	562420	883360	888900	886730	343280	291560	366690	649600	874590	772960	492410	790700	525530	--	--
mws1639	223.06	190	222.053	C11H10O5	[M+H]+	Isofraxidin	Lignans and Coumarins	Coumarins	486-21-5	2	33703	48473	49420	9	9	9	8446.2	6012.8	9	9	6634.8	9	15664	9089.8	11450	16252	6047.8	12114	15676	14489	16611	C17480	--
Lmmp003517	225.15	95.08	224.141	C13H20O3	[M+H]+	Solatuberenol A	Others	Others	-	2	141930	144700	133610	379270	293980	386930	265270	224180	301500	301620	337940	259140	53043	48513	110490	123960	169990	114580	209680	168430	197100	--	--
Lmdp002381	227.09	149.06	226.084	C11H14O5	[M+H]+	Genipin	Terpenoids	Monoterpenoids	6902-77-8	3	786840	822030	791680	751540	696100	564660	500600	531870	444270	568560	438070	600890	614390	628050	686630	575330	415760	391460	566720	654820	566840	C09780	--
Cmsp002787	227.09	181.05	226.084	C11H14O5	[M+H]+	3,4'-Dihydroxy-3',5'-dimethoxypropiophenone	Phenolic acids	Phenolic acids	136196-47-9	1	1422000	1472700	1187400	2305600	1494500	1859500	2517200	2971100	2764300	1272000	2295400	1928000	2021000	2500000	2462800	2239100	1570300	2984500	1141400	2168700	1703800	--	--
ML10174588	233.16	233.16	234.162	C15H22O2	[M-H]-	Confertifoline	Terpenoids	Sesquiterpenoids	1811-23-0	3	3302900	3720100	3569300	3710500	3463400	3617300	3502500	3559000	3489500	3474600	3386200	3405000	3473400	3296100	3294200	3351800	3227200	3452200	3152900	3150600	3096000	C09376	--
Lmhn010314	233.15	217.12	234.162	C15H22O2	[M-H]-	Aspergillusene A	Terpenoids	Sesquiterpenoids	-	3	21454	23694	22336	24679	23326	20012	21598	23916	23443	24201	23397	22437	21920	19925	21077	21257	19560	21948	20997	19730	18046	--	--
Lmhn003240	237.04	121.03	238.048	C11H10O6	[M-H]-	Benzoylmalic acid	Phenolic acids	Phenolic acids	22138-51-8	2	27915	30807	48251	35728	35768	39659	53737	53998	63356	32356	30938	29026	34643	25120	39332	32890	17568	26264	28369	31808	47942	--	--
Lmyn000160	237.06	87.01	238.069	C8H14O8	[M-H]-	Mucic acid Dimethyl Ester	Phenolic acids	Phenolic acids	-	1	1179300	1377000	1332900	1641500	1670200	1633200	1066200	902890	914100	1213000	1054600	1285100	1139000	1136000	1159200	985540	941890	1171500	1061700	952640	1157000	--	--
Hmln013535	239.2	223.02	240.208	C15H28O2	[M-H]-	Cryptomeridiol	Terpenoids	Sesquiterpenoids	4666-84-6	2	45899	34037	45526	38182	51002	50999	46133	43521	46274	43683	44232	35287	44293	51878	55676	50867	44074	24892	51855	39596	47340	C17676	--
Zmln001312	247.03	191.04	248.032	C12H8O6	[M-H]-	Brevifolin[Geranium]	Phenolic acids	Phenolic acids	477-94-1	3	93148	98450	94640	104740	105240	98841	125960	114500	114190	201720	183040	177690	188540	235110	184220	115810	110610	92428	132900	146090	138890	--	--
Lmhn003373	253.04	137.02	254.043	C11H10O7	[M-H]-	p-Hydroxybenzoylmalic acid	Phenolic acids	Phenolic acids	-	2	78003	66532	77652	49073	51393	56816	49371	35016	43126	44608	52736	75337	96890	76854	80570	98272	78642	89769	57678	59655	98900	--	--
mws0040	255.07	153	254.058	C15H10O4	[M+H]+	Chrysin	Flavonoids	Flavones	480-40-0	2	133470	174580	154450	73813	83735	83342	86977	111180	86996	66300	70571	78623	97350	91705	103090	61832	59709	66136	85457	87601	84818	C10028	ko00941
mws0789	255.07	151	256.074	C15H12O4	[M-H]-	Pinocembrin (Dihydrochrysin)	Flavonoids	Flavanones	480-39-7	3	30666	38334	31161	7025	9001.7	10738	16894	23180	22445	12571	14400	13894	18715	16420	16470	11612	12458	14710	15905	16109	16809	C09827	ko00941
Lmlp003161	265.15	177.06	264.147	C14H20N2O3	[M+H]+	N-Feruloylputrescine	Alkaloids	Phenolamine	501-13-3	2	24423	27456	24946	22753	25529	29036	21538	19479	13607	22909	31298	26972	26313	18325	20248	31807	21787	29731	21888	23390	20319	C10497	ko00330,ko01100
mws1662	269.08	226	268.074	C16H12O4	[M+H]+	Tectochrysin	Flavonoids	Flavones	520-28-5	3	18821	24569	24216	17364	15800	16945	21984	20628	19526	17125	19947	18867	27025	24629	22609	16571	16490	20947	21446	23123	26115	C11621	--
mws0037	267.07	252	268.074	C16H12O4	[M-H]-	Formononetin (7-Hydroxy-4'-methoxyisoflavone)	Flavonoids	Isoflavones	485-72-3	3	1930.2	2189.5	2445.3	2261	1908	2251.6	1692.9	1918.8	1641.1	2334	2384.8	1890.4	2494.4	1634.7	2240.9	2435.3	1769.4	2166.8	1668.3	2183.9	2130.2	C00858	ko00943,ko01110
pmp000086	269.1	177.05	268.095	C13H16O6	[M+H]+	1-Feruloyl-sn-glycerol	Phenolic acids	Phenolic acids	-	3	50950	50530	39232	68476	43876	56683	53914	71726	48288	56745	69918	55512	45724	47833	49992	47525	83339	73467	46131	45360	65796	--	--
pmp000087	269.1	177.05	268.095	C13H16O6	[M+H]+	2-Feruloyl-sn-glycerol	Phenolic acids	Phenolic acids	-	3	96346	70605	96681	87032	74462	77880	89047	98942	79302	82879	83692	63802	84233	84294	56758	93176	82195	100360	79205	100300	88618	--	--
mws0041	271.06	123.01	270.053	C15H10O5	[M+H]+	Baicalein	Flavonoids	Flavones	491-67-8	3	4593.9	6571.7	5470.3	5528.9	6971.1	8512.4	4154.9	3601.9	2032.2	12583	8659.4	10879	4833.4	3599.8	2683.2	5456.8	4472.6	4894.2	5587.2	5951.3	5382.1	C10023	--
Lmyn006227	269.05	151	270.053	C15H10O5	[M-H]-	Galangin (3,5,7-Trihydroxyflavone)	Flavonoids	Flavones	548-83-4	3	5040	5997.6	5410.7	7844.8	6131	6186.2	6882.1	5657.9	6578.7	10140	11139	10655	6661	5702.2	7273	4478	6034.6	6286.2	4921.6	6553.5	7852.9	C10044	ko00941
pmp000565	271.1	167	270.089	C16H14O4	[M+H]+	Alpinetin	Flavonoids	Flavanones	1090-65-9	3	11482	11971	14296	14371	16841	17031	15890	16412	14404	10461	9642.1	9320.9	13898	14778	14924	9748.8	11385	9544.8	9741.8	14572	14479	--	--
mws1175	271.1	167.04	270.089	C16H14O4	[M+H]+	Pinostrobin	Flavonoids	Flavanones	480-37-5	3	5822.3	5751.9	7503.6	4082.5	4385.5	3146.7	3827.8	4969.7	7859.4	4772.5	4976.8	4654	6615.2	6846.5	6656.7	4520.8	4873.6	5697	5188.9	5656.7	6648.4	C16419	ko00941
MWS20159	271.12	91.05	270.11	C13H18O6	[M+H]+	Phenyl-β-D-glucopyranoside	Others	Others	-	2	49448	49395	29252	76251	49719	59637	301320	298840	277590	298550	380570	292750	550840	579820	487450	312410	308450	311320	269800	287340	264130	--	--
mws0914	271.06	151	272.068	C15H12O5	[M-H]-	Pinobanksin	Flavonoids	Flavanonols	548-82-3	3	4066.2	4406.3	5675.1	14194	14233	14242	52206	49843	52783	26723	25491	25674	12614	16002	15682	10710	9144	9312.9	19826	20051	22001	C09826	ko00941
pme3475	273.08	153	272.068	C15H12O5	[M+H]+	Butin	Flavonoids	Flavanones	492-14-8	3	10435	17950	15573	12959	10720	12391	15130	12708	15567	25493	29438	25604	10461	12367	12643	8752.6	8362.9	5953.6	14051	15414	14435	C09614	ko00941
pme0376	271.06	151	272.068	C15H12O5	[M-H]-	Naringenin (5,7,4'-Trihydroxyflavanone)	Flavonoids	Flavanones	480-41-1	3	24436	37437	29852	20114	17602	17342	31314	35551	31692	38300	40309	42932	19659	20384	21420	12162	16692	16623	24842	23695	25485	C00509	ko00941,ko00943,ko01100,ko01110
pme2960	273.08	153	272.068	C15H12O5	[M+H]+	Naringenin chalcone	Flavonoids	Chalcones	73692-50-9	3	3738.3	6356.6	8391.9	21456	22241	23129	75993	64362	70472	29107	29768	27409	20129	22732	19493	13317	15112	13909	26019	33152	26376	C06561	ko00941,ko01100,ko01110
MWSmce675	271.08	108.02	272.09	C12H16O7	[M-H]-	Arbutin	Phenolic acids	Phenolic acids	497-76-7	1	1310800	1325500	1361200	1265100	1364300	1273100	1015800	909040	841080	2175300	1932700	2008600	1279800	1280900	1213000	1186100	1294800	1320500	1022700	1191900	1309300	C06186	ko00010
pme1201	273.08	167	274.084	C15H14O5	[M-H]-	Phloretin	Flavonoids	Chalcones	60-82-2	2	29797	39869	36134	28489	32047	29399	129650	125220	126850	61405	64063	60108	25663	29629	30235	31339	27919	33460	44931	47751	48262	C00774	ko00941,ko01110
pmp001230	279.16	121	278.152	C16H22O4	[M+H]+	Senkyunolide M	Others	Others	146986-60-9	3	1165500	1263700	1388700	1235300	1114800	1374700	1525500	1255000	1438300	1705300	1718400	1418400	1322200	1391700	1338900	1156300	1108800	1346100	1107400	1016200	1021000	--	--
Lmlp012720	279.16	149.02	278.152	C16H22O4	[M+H]+	Dibutyl phthalate	Phenolic acids	Phenolic acids	84-74-2	1	11845000	12974000	11390000	12643000	10519000	11523000	12614000	13889000	14375000	16190000	16505000	14578000	13608000	13585000	12864000	10962000	10240000	13465000	9781000	10951000	10715000	C14214	--
Lmxp011770	279.16	149.02	278.152	C16H22O4	[M+H]+	Diisobutyl phthalate	Phenolic acids	Phenolic acids	84-69-5	1	11276000	12556000	11169000	11286000	10356000	12740000	13173000	12810000	13789000	17160000	16497000	14024000	12930000	12925000	12259000	10800000	11253000	12909000	9661500	9191800	10006000	C15205	--
Lmhn002926	279.05	163.04	280.058	C13H12O7	[M-H]-	p-Coumaroylmalic acid	Phenolic acids	Phenolic acids	-	1	332340	329140	272280	275150	346030	404660	7053900	7160400	7474500	6115800	5781900	5307000	55740	54505	37688	4192300	3942600	4408700	2552600	2681000	3103700	--	--
mws0918	283.06	268	284.068	C16H12O5	[M-H]-	Prunetin (5,4'-Dihydroxy-7-methoxyisoflavone)	Flavonoids	Isoflavones	552-59-0	3	232020	224660	226310	64267	72238	71782	194420	142190	177390	253910	238870	239560	200950	202350	199570	103910	105430	115750	163170	152610	157780	C10521	ko00943
mws0051	285.08	270	284.068	C16H12O5	[M+H]+	Acacetin	Flavonoids	Flavones	480-44-4	3	39266	34007	34396	8396.6	10513	10360	25979	19614	24863	33120	31976	30936	29347	29653	31000	14801	14200	11779	18529	22432	22520	C01470	ko00944
mws4160	285.08	270.07	284.068	C16H12O5	[M+H]+	Wogonin (5,7-Dihydroxy-8-Methoxyflavone)	Flavonoids	Flavones	632-85-9	3	24192	23623	27600	6283.6	7237.1	8178.9	16209	14274	12978	23128	25827	24517	20143	18485	17072	10023	9066.8	7788.9	12874	15363	14429	C10197	--
Hmhp006115	285.07	270.05	284.068	C16H12O5	[M+H]+	Oroxylin A (5,7-dihydroxy-6-methoxyflavone)*	Flavonoids	Flavones	480-11-5	3	24936	21828	24771	6153.1	6413.6	8247.4	21752	16056	13828	20381	27937	21776	16006	18186	17935	8036.1	9357.5	8031.1	14022	16132	14118	--	--
mws0129	285.08	270	284.068	C16H12O5	[M+H]+	Genkwanin (Apigenin 7-methyl ether)	Flavonoids	Flavones	437-64-9	3	39757	32878	39320	11094	9887.6	10944	26285	18965	27381	32799	33822	32825	28108	29827	31330	11920	11890	15153	20186	21580	20951	C10046	--
mws1505	283.1	135	284.105	C17H16O4	[M-H]-	Phenethyl caffeate	Phenolic acids	Phenolic acids	104594-70-9	2	23460	31728	26219	9867.5	11774	17494	18074	19048	21347	10010	10249	12005	31316	28142	26589	18250	15611	19116	18768	18273	17542	C10484	--
pmn001491	283.16	59	284.162	C15H24O5	[M-H]-	Dendrobiumane D	Others	Others	-	1	6795600	7273500	7492000	2209200	2511000	2192900	5258300	5796500	5774400	4328400	4631300	4201300	6415400	6684100	6138200	2755300	2721300	2790400	3919800	4226500	4832700	--	--
Lmyn001519	285.03	133.02	286.032	C11H10O9	[M-H]-	L-Malic acid-2-O-gallate	Phenolic acids	Phenolic acids	-	1	105610	90592	92332	265910	248900	288060	125900	97703	118110	210860	250010	178640	181560	211440	206520	177200	180190	204530	127420	153490	178020	--	--
Hmbp002730	287.06	153.01	286.047	C15H10O6	[M+H]+	Isoscutellarein	Flavonoids	Flavones	41440-05-5	2	68950	70360	75150	59895	68221	45189	49904	95162	64299	75197	52659	39033	103980	117840	51716	63386	68641	64807	71226	52942	67357	C10097	--
Lmmp004504	287.06	153.02	286.047	C15H10O6	[M+H]+	2'-Hydroxygenistein	Flavonoids	Isoflavones	1156-78-1	3	95256	101560	98423	47762	50318	71623	76606	56840	52043	53733	51932	64418	111560	110850	101400	65653	83676	119570	77762	53512	75683	C12134	ko00943
MWSHY0051	287.06	153.02	286.048	C15H10O6	[M+H]+	Kaempferol (3,5,7,4'-Tetrahydroxyflavone)	Flavonoids	Flavonols	520-18-3	3	80392	60390	69127	23431	42284	36041	31851	22610	31378	50737	49643	48494	53582	60058	64107	74282	82693	95831	45735	52980	63220	C05903	ko00941,ko00944,ko01100,ko01110
MWS20143	287.06	153.02	286.048	C15H10O6	[M+H]+	Luteolin (5,7,3',4'-Tetrahydroxyflavone)	Flavonoids	Flavones	491-70-3	3	69167	43694	74084	66666	56770	49094	65219	66981	57381	48542	75974	51844	96186	60819	102930	68778	63038	49744	55894	57839	68990	C01514	ko00941,ko00944,ko01100,ko01110
mws0062	287.06	241	286.048	C15H10O6	[M+H]+	Isoluteolin (Orobol)(5,7,3',4'-tetrahydroxyisoflavone)	Flavonoids	Isoflavones	480-23-9	2	47871	48407	51241	28852	42734	25776	37655	52931	43773	41720	31846	39498	46198	39074	43124	43726	48366	47936	40481	52709	31269	C10510	--
NK10256198	285.04	257.05	286.048	C15H10O6	[M-H]-	3,5,7,2'-Tetrahydroxyflavone; Datiscetin	Flavonoids	Flavones	480-15-9	3	11036	12450	12288	10474	10325	10910	10074	9521.6	7172	8279.1	7920.5	6709.8	8763.8	8309.4	8654	12169	8557.6	8703.4	8926.8	11055	11422	C10036	--
mws1521	285.1	121.03	286.105	C13H18O7	[M-H]-	Salicin	Phenolic acids	Phenolic acids	138-52-3	1	10109	8687.3	7372.2	9	9	9	43960	36791	34806	16289	23903	21179	13046	15575	10469	58472	49312	63581	19975	27950	18897	C01451	ko00010
pmn001511	285.1	123	286.105	C13H18O7	[M-H]-	3-Hydroxy-5-Methylphenol-1-O-Glucoside	Phenolic acids	Phenolic acids	-	2	15189	18557	18234	29244	22269	23305	83775	78470	79935	48740	46352	45875	32941	41222	23887	113590	126950	120100	43270	47603	45039	--	--
mws0064	287.06	135	288.063	C15H12O6	[M-H]-	Eriodictyol (5,7,3',4'-Tetrahydroxyflavanone)	Flavonoids	Flavanones	552-58-9	3	33172	36969	34830	15832	19037	16563	16902	20392	20603	24711	24793	19637	6608.4	8651.4	7239.1	11029	11031	12905	13832	17539	18656	C05631	ko00941,ko01100,ko01110
Lmgp004167	291.09	139.04	290.079	C15H14O6	[M+H]+	3',4,4',5,7-Pentahydroxyflavan (Luteoforol)	Flavonoids	Flavones	13392-26-2	3	18631	37854	40794	40656	54770	68756	10108	22918	36621	12341	33004	19502	17724	27338	22438	16518	9	9	36037	35146	18752	C05907	ko00941
MWSHY0203	291.09	123.04	290.079	C15H14O6	[M+H]+	Catechin	Flavonoids	Flavanols	154-23-4	1	1878800	2371800	2340700	1057500	1341100	1215600	2670800	2751300	2306300	3396200	4088000	3509300	1438500	1822300	1395100	1854600	2264500	1855800	2243500	2335300	2071200	C06562	ko00941,ko01110
MWSslk073	291.19	161.06	290.188	C18H26O3	[M+H]+	Octinoxate	Others	Others	5466-77-3	1	2931100	3201100	3518600	3234700	3498900	3018000	3158100	2942900	2953300	1631900	1578300	1773300	1246200	1208600	1210800	3942900	4167300	3914500	3542300	3502900	3130800	--	--
mws2120	291.01	247	292.022	C13H8O8	[M-H]-	Brevifolin carboxylic acid	Phenolic acids	Phenolic acids	18490-95-4	1	23595000	18402000	18669000	18480000	19624000	19165000	21116000	18211000	16278000	26615000	29326000	27416000	28650000	31035000	26071000	16715000	16816000	23892000	18091000	20127000	20321000	--	--
Lmmn006306	293.21	293.21	294.219	C18H30O3	[M-H]-	Machilusolide D	Others	Others	-	2	94605	85477	83120	23700	25247	26578	51493	41219	41611	61756	66299	61646	41230	36823	39131	40194	36699	44511	50787	52309	46254	--	--
Lmhn102068	295.05	179.03	296.053	C13H12O8	[M-H]-	2-O-Caffeoylmalic acid	Phenolic acids	Phenolic acids	53755-04-7	3	12901	18070	20771	12811	13655	19520	100070	65069	75569	57785	57258	58832	188790	165680	105560	81006	98195	99261	75787	70650	56591	--	--
pmp001204	299.09	284.1	298.084	C17H14O5	[M+H]+	Apigenin-7,4'-dimethyl ether	Flavonoids	Flavones	5128-44-9	3	5975.2	6454	6877.5	8579.8	8708.3	10154	6817.8	7279.2	6152.9	12693	8649.7	9211.8	9395.4	14253	10015	8336.6	6661.9	8827.9	8771.6	8033.6	7582.8	C10019	--
Lmln001195	297.1	135.07	298.105	C14H18O7	[M-H]-	Picein (4-Acetylphenyl-glucoside)	Phenolic acids	Phenolic acids	530-14-3	2	24216	26110	20267	40968	35634	33797	21165	34815	27920	24907	25103	28264	23940	14507	22159	20720	12960	11701	18357	18977	16994	C10720	--
Lmhn001386	299.04	167.03	300.048	C12H12O9	[M-H]-	Vnilloyltartaric acid	Phenolic acids	Phenolic acids	-	3	30399	40430	37917	54003	53656	73532	99843	92605	92252	54447	53550	71403	96923	89878	95438	69614	58876	70406	52407	57875	60317	--	--
mws0058	299.06	284	300.063	C16H12O6	[M-H]-	Diosmetin (5,7,3'-Trihydroxy-4'-methoxyflavone)	Flavonoids	Flavones	520-34-3	3	18905	21275	20147	5386.6	7090.8	8115.6	8383.1	5918.8	8323.6	26533	25179	23754	22275	22074	19132	9495.7	10640	12185	15142	12840	13615	C10038	--
MWS20189	301.07	286.05	300.063	C16H12O6	[M+H]+	Tectorigenin	Flavonoids	Isoflavones	548-77-6	3	25914	32177	26536	82969	86996	94770	41604	35143	37759	48883	46488	41092	40441	39530	38705	39461	36037	41875	39844	41661	47523	C10534	--
Zmhp003514	301.07	286.05	300.063	C16H12O6	[M+H]+	6,7,8-Tetrahydroxy-5-methoxyflavone	Flavonoids	Flavones	-	3	27899	31109	27491	84486	86977	88123	37140	39795	36696	42337	44542	50107	39023	38223	41013	36243	38218	39095	46707	46531	44786	--	--
MWSHY0069	301.07	286.05	300.063	C16H12O6	[M+H]+	Hispidulin (5,7,4'-Trihydroxy-6-methoxyflavone)	Flavonoids	Flavones	1447-88-7	3	26130	27892	25121	87054	84897	88148	38518	35136	38726	48723	46543	50355	37486	41225	34497	38284	35015	38285	40355	39708	41094	C10058	--
Zmhn001926	299.08	137.02	300.084	C13H16O8	[M-H]-	1-O-Salicyl-D-glucose	Phenolic acids	Phenolic acids	60517-74-0	3	5087300	5161200	4384800	6153600	6177200	6295000	3566200	3698100	3558000	4904600	3555400	3475500	4305800	4658800	3737500	4655100	4890800	5355100	4433400	4331800	4421300	--	--
Zmhn001358	299.08	137.02	300.084	C13H16O8	[M-H]-	4-O-Glucosyl-4-hydroxybenzoic acid	Phenolic acids	Phenolic acids	-	3	347830	366160	379030	450970	447270	423640	636170	550220	588180	562780	453360	471970	352730	326610	263500	803580	855320	856620	464870	483130	501520	--	--
pmb3142	299.1	137.1	300.085	C13H16O8	[M-H]-	Salicylic acid-2-O-glucoside	Phenolic acids	Phenolic acids	10366-91-3	3	147670	209010	160750	226530	236050	269810	191750	171220	209890	340820	239890	286130	149650	167510	140260	178370	183540	199280	197160	212600	183610	--	--
mws2367	299.11	119	300.121	C14H20O7	[M-H]-	Salidroside	Phenolic acids	Phenolic acids	10338-51-9	3	3705.6	9773.2	9405.5	11602	5952.2	8165.1	11301	6263.8	5181.3	11909	13915	9676.8	6078.8	8028.4	8867.3	11767	2957.5	8308.2	9815.1	8009.6	6208.8	C06046	ko00350,ko01100
pme2246	301	185.02	302.006	C14H6O8	[M-H]-	Ellagic acid	Tannins	Tannin	476-66-4	1	7376400	5680900	5378800	6386500	6181600	6866300	11687000	8151400	6379600	10021000	8453900	8252300	9171500	6999800	8775600	7777800	7365500	5284100	7183500	7743200	8138700	C10788	--
Hmyp002315	303.04	257.04	302.042	C15H10O7	[M+H]+	3,5,7,4'-Tetrahydroxy-Coumaronochromone	Others	Others	-	1	779730	780420	847380	533340	706440	366270	1137500	1189300	908580	485950	1194100	659090	534120	611460	624390	675300	752210	611760	995930	1363300	910340	--	--
Zmpp002571	303.05	257.05	302.043	C15H10O7	[M+H]+	Robinetin	Flavonoids	Flavonols	490-31-3	2	76326	48570	35551	331660	197550	198840	210540	264500	210090	9	9	9	9	9	38193	146810	128570	170880	175180	131780	107910	C10177	--
pme3514	301.04	151	302.043	C15H10O7	[M+H]+	Quercetin	Flavonoids	Flavonols	117-39-5	3	1358200	1415500	1385600	779040	740720	755210	1032400	1071000	1041000	731430	812010	793630	727400	602650	616170	1615200	1490200	1571300	853070	951150	964920	C00389	ko00941,ko00944,ko01100,ko01110
Cmsp004086	303.09	229.08	302.079	C16H14O6	[M+H]+	Dihydrokaempferide	Flavonoids	Flavanonols	137225-59-3	2	121180	51686	113660	337130	185350	278850	294770	230200	161350	9	9	9	9	9	9	136980	215750	114580	87621	121790	190830	--	--
Hmsn002598	301.09	139.04	302.1	C13H18O8	[M-H]-	Salirepin	Phenolic acids	Phenolic acids	26652-12-0	1	12747000	13426000	13178000	6177100	5732100	5876900	7006300	7154000	6853600	22027000	22976000	21737000	14877000	13606000	14334000	18562000	17814000	18302000	13632000	13796000	14420000	--	--
Hmqn000843	301.09	123.01	302.1	C13H18O8	[M-H]-	Tachioside	Phenolic acids	Phenolic acids	109194-60-7	2	3026300	3235700	3017900	3302400	3448000	3106400	2727000	2606500	2783800	4448200	4370300	4435700	2746300	2927100	2471000	2949000	3328800	3291100	2828300	2819200	3071100	--	--
Hmhn002457	301.09	139.04	302.1	C13H18O8	[M-H]-	3-methoxy-5-hydroxy-1-O-β-D-glucopyranoside	Phenolic acids	Phenolic acids	-	1	12608000	13116000	13001000	5285200	5732900	5562200	6167000	6909800	6351300	20864000	21896000	20866000	13783000	13567000	12453000	18878000	18827000	17448000	13969000	13609000	13098000	--	--
mws0044	303.05	125.02	304.058	C15H12O7	[M-H]-	Dihydroquercetin(Taxifolin)	Flavonoids	Flavanonols	480-18-2	2	280440	252020	333820	182030	225000	211770	204680	189600	190370	206530	236180	257010	189250	222470	222530	189680	166810	140350	204970	218590	182900	C01617	ko00941,ko01100,ko01110
pmp000022	305.1	159.05	304.095	C16H16O6	[M+H]+	Oxypeucedanin hydrate	Lignans and Coumarins	Coumarins	2643-85-8	3	9	9	9	9	9	9	9058.5	7446.7	8085.1	23528	30585	26962	34893	36168	30565	34211	38863	41246	20396	17338	12078	--	--
mws0042	305.07	125	306.074	C15H14O7	[M-H]-	Epigallocatechin	Flavonoids	Flavanols	970-74-1	3	155460	180700	167850	39798	43666	47974	75027	99642	107840	89671	81335	75668	62095	57278	66480	101710	87883	121670	79614	75019	86701	C12136	ko00941,ko01110
mws0049	307.08	139	306.074	C15H14O7	[M+H]+	Gallocatechin	Flavonoids	Flavanols	970-73-0	3	43559	55797	43401	36123	31520	27837	158170	157570	160340	457210	478280	463590	183700	190890	157870	161930	146680	164580	143340	146510	190920	C12127	ko00941,ko01110
Lmhn003074	309.06	193.05	310.069	C14H14O8	[M-H]-	Feruloylmalic acid	Phenolic acids	Phenolic acids	-	1	291540	262790	248250	379150	397730	366900	1837600	1308100	1593100	1191600	1103800	1289400	8744	27736	32614	770080	916890	869990	539560	555620	720910	--	--
Zmyp010736	311.17	161.1	310.157	C20H22O3	[M+H]+	Myricarborin	Others	Others	-	1	2079100	2276800	2425000	2414800	1980500	1953400	3185600	2644700	2973900	1462600	1489000	1557700	1071400	1085100	1173800	2004800	2026600	2067500	2804800	2755400	2677600	--	--
Hmtn001358	310.09	148.04	311.101	C14H17NO7	[M-H]-	2-(D-Glucosyloxy)-4-hydroxybenzeneacetonitrile	Alkaloids	Phenolamine	-	3	9	9	9	9	9	9	14072	12498	14437	17628	17609	24647	49371	57707	41038	65112	68896	78121	25024	24056	24065	--	--
Lmtp001399	312.11	150.05	311.101	C14H17NO7	[M+H]+	5,6-Dihydroxyindole-5-O-β-glucoside	Alkaloids	Alkaloids	-	2	9	9	9	9	9	9	67179	61580	51780	91774	79834	87656	182830	219130	226420	194900	218130	271350	95097	85853	101860	--	--
Lmtn003441	311.11	149.06	312.121	C15H20O7	[M-H]-	2-Acetyl-3-hydroxyphenyl-1-O-glucoside	Phenolic acids	Phenolic acids	-	2	5312.9	4892.8	7195.4	9	9	9	28196	25522	29167	33683	35986	42042	9311.8	17506	15316	12422	12626	15340	18597	19358	16343	--	--
Lmsp008392	315.09	272.07	314.079	C17H14O6	[M+H]+	4',5-Dihydroxy-3',5'-dimethoxyflavone	Flavonoids	Flavones	-	3	12457	10265	11441	2134.5	2721.2	2133.5	5957.6	5920.2	5425.5	11454	13708	10291	17874	17498	19094	7671.6	9352.1	9154	9353.9	9422.5	9432.2	--	--
mws1174	313.07	253	314.079	C17H14O6	[M-H]-	3-O-Acetylpinobanksin	Flavonoids	Flavanonols	52117-69-8	3	671310	868620	793430	287090	287920	336130	415820	456620	463810	326130	341240	342990	624500	542940	555580	370810	358170	390840	430300	438380	437910	C16418	ko00941
mws0038	313.07	283	314.079	C17H14O6	[M-H]-	Kumatakenin	Flavonoids	Flavonols	3301-49-3	3	30899	30863	37672	11986	11506	10502	18273	16008	16016	35878	34835	33018	41633	43099	39190	17869	18777	18379	23998	25026	25786	--	--
Lmmn002179	313.09	107.05	314.1	C14H18O8	[M-H]-	Methyl salicylate-2-O-glucoside	Phenolic acids	Phenolic acids	10019-60-0	3	251870	260070	264610	364860	344970	369560	112850	127960	134460	148920	129250	136940	154750	169390	147710	194430	188720	233150	129810	154790	177970	--	--
Lmqn004838	315.01	299.99	316.022	C15H8O8	[M-H]-	3-O-Methylellagic acid	Tannins	Tannin	-	1	1893300	1999200	2266200	2005100	1867900	1754300	4449700	4146200	4089800	1906200	1837000	2111400	1759900	1653600	1630900	2528000	2436200	3036900	1987800	2129000	2514300	--	--
Lmmn004912	315.05	271.02	316.058	C16H12O7	[M-H]-	3-O-Methylquercetin	Flavonoids	Flavonols	1486-70-0	2	6903.3	9036.9	6059.7	9	9	9	11078	10136	9689.9	13196	12575	8875.5	4179.4	5314.2	5939	3276.1	2697.5	3126.6	8946.1	6371.2	7224	C04443	ko00944
pmp000003	317.07	302.04	316.058	C16H12O7	[M+H]+	Nepetin (5,7,3',4'-Tetrahydroxy-6-methoxyflavone)	Flavonoids	Flavones	520-11-6	3	7984.2	7231.4	6448.8	8914.6	9519.9	9488.9	6246.8	8001.7	7087.4	3499.7	3087.8	3857.5	11109	4788.7	6973.6	3141.8	10043	8083.4	6115.7	7520	4848	--	--
mws0066	315.05	151	316.058	C16H12O7	[M-H]-	Isorhamnetin	Flavonoids	Flavonols	480-19-3	3	2849.1	3212.8	2699.6	2491.4	2640.9	2693.9	4390.6	5600.6	5096.9	3496.4	5501.2	4011.4	3066.9	3396.1	3682.6	6150.2	6420.9	7418.5	3485.8	3262.6	2777.5	C10084	--
Zmzp004111	317.06	302.04	316.058	C16H12O7	[M+H]+	Selagin	Flavonoids	Flavones	-	3	16867	22506	22512	54300	64557	47533	72726	80738	89802	30340	25692	23815	28481	22474	38344	38993	35073	22698	35822	37312	60981	--	--
pmn001367	315.07	153.02	316.079	C13H16O9	[M-H]-	Protocatechuic acid-4-O-glucoside	Phenolic acids	Phenolic acids	-	1	21626000	22066000	20118000	22341000	21637000	21584000	22271000	21040000	20959000	24063000	24489000	22765000	32362000	35948000	33020000	18113000	16356000	20681000	20418000	20859000	19391000	--	--
pmb2871	315.07	153	316.079	C13H16O9	[M-H]-	1-O-Gentisoyl-D-glucoside	Phenolic acids	Phenolic acids	23445-11-6	1	60838000	61087000	61679000	61748000	57890000	60353000	77797000	76005000	75155000	82665000	84005000	83382000	99998000	110630000	104090000	91895000	91200000	104920000	71800000	78331000	79056000	--	--
pmf0392	317.1	167.04	316.095	C17H16O6	[M+H]+	Persicogenin (5,3'-dihydroxy-7,4'-dimethoxyflavanone)	Flavonoids	Flavanones	28590-40-1	3	3602	3473.3	4213.9	6505.4	5721.2	5982.8	4997	3320.7	3575.5	4157.2	5709.3	3285.8	4388.2	4109.5	3677.2	6622.9	6863.7	5179.7	6338.4	5850.2	5896.2	--	--
pmn001553	315.11	153.1	316.116	C14H20O8	[M-H]-	Cimidahurinine	Phenolic acids	Phenolic acids	142542-89-0	1	5302200	5014700	5587700	5718500	5730800	6253400	4347800	4038200	4558300	5615100	5463200	5810500	2550400	2464300	2694200	5490900	5299200	5721200	4610000	4631000	4417700	--	--
Hmtn001120	315.11	153.06	316.116	C14H20O8	[M-H]-	5-(2-Hydroxyethyl)-2-O-glucosylphenol	Phenolic acids	Phenolic acids	-	1	4059500	3983200	3989900	4249100	3814000	4279600	3100200	2940400	3027600	3642000	3818500	3945000	1918800	1953700	1732200	3757600	3495800	4247400	3152900	3130900	2916500	--	--
pmb0751	321.1	147.3	320.09	C16H16O7	[M+H]+	Trans-5-O-(p-Coumaroyl)shikimate	Phenolic acids	Phenolic acids	-	2	121960	121180	107890	47074	52838	41343	99234	112090	75016	103900	130040	130620	68572	65298	67742	50072	65282	74945	70047	80358	98961	C02947	ko00940,ko00941,ko00945,ko01100,ko01110
pmn001513	321	125	322.021	C14H10O9	[M-H]-	Digallic Acid	Phenolic acids	Phenolic acids	536-08-3	3	4499400	4559500	4720300	5070600	4371600	4756800	12661000	9589600	9686900	3587300	3896400	3413600	2958500	3458400	3227600	4060700	4498500	5711300	3909000	4325000	5132500	C01572	--
mws0983	326.31	62.06	325.298	C20H39NO2	[M+H]+	N-Oleoylethanolamine	Alkaloids	Alkaloids	111-58-0	1	143040	136470	142490	32946	42481	44588	38286	36941	34133	61965	76015	73679	63250	47990	50121	37938	32867	37684	89807	83766	84220	C20792	--
Lmhn002140	325.06	193.05	326.064	C14H14O9	[M-H]-	Feruloyltartaric acid (Fertaric acid)	Phenolic acids	Phenolic acids	-	1	410550	419350	451160	337010	340400	321300	1411100	1401700	1392700	1579200	1390600	1632700	272680	292780	289450	969400	853090	981740	643730	832760	791950	--	--
Zmdn001863	325	193	326.078	C18H14O6	[M-H]-	2-(7-Dihydroxyl)-benzofuranyl-ferulic acid	Phenolic acids	Phenolic acids	-	2	422640	455510	477850	359040	317790	366010	1256000	1244700	1305300	1579000	1431100	1399700	328570	318370	292970	818520	821810	931910	685830	784420	753450	--	--
Zmzn001549	325.09	119.05	326.1	C15H18O8	[M-H]-	Ferulic acid-1-O-glucoside	Phenolic acids	Phenolic acids	14364-05-7	1	118380	97638	112510	85790	108120	89445	207110	242550	283270	90626	95278	117300	153950	104020	108450	77044	44948	59434	106870	143130	133630	C04415	--
Zmhn002301	325.09	163.04	326.1	C15H18O8	[M-H]-	p-Coumaric acid-4-O-glucoside	Phenolic acids	Phenolic acids	117405-48-8	1	3209400	3427300	3702600	2904300	3121500	3207200	1712700	1668200	1650700	2343700	2109800	2041500	1341400	1592400	1585500	3422400	3465100	3181900	2146700	2185600	2445600	C06739	--
pmn001419	325.09	163.04	326.1	C15H18O8	[M-H]-	1-O-[(E)-p-Cumaroyl]-D-glucose	Phenolic acids	Phenolic acids	-	1	6446500	6720200	7463500	6275300	6198000	6358900	3414100	3445500	2925300	4604100	4236800	4446200	3310400	2921400	2857800	6930800	7186700	7092100	4522000	4203500	5005700	--	--
Hmhn003067	325.09	119.05	326.1	C15H18O8	[M-H]-	Phenylpropionic acid-O-β-D-glucopyranoside	Phenolic acids	Phenolic acids	-	1	3522700	4000800	4200000	3406800	3552300	3621100	1895800	1914800	1952700	2499800	2497900	2577300	1856300	1714500	1749000	3890400	4279700	3823300	2447800	2724000	2698400	--	--
MWSmce195	327.15	188.08	326.152	C20H22O4	[M+H]+	Dehydrodiisoeugenol	Lignans and Coumarins	Lignans	2680-81-1	2	17254	22210	16658	2685	2673.4	2988	25059	47548	24700	421150	367160	306100	10099	29328	9686.9	13450	10737	28575	75042	85265	69503	C10650	--
Zmgp004718	327.16	137.06	326.152	C20H22O4	[M+H]+	1-(4-hydroxy-3-methoxyphenyl)-7-phenyl-3,5-diheptanone	Others	Others	-	3	10228	14738	13056	9	9	9	15826	33859	18325	292140	250310	252270	11149	19068	5982.2	11113	7843.3	17807	46967	50482	48582	--	--
Smcp000882	328.13	310.12	327.132	C15H21NO7	[M+H]+	N-benzoyl-2-aminoethyl-β-D-glucopyranoside	Others	Others	-	3	10220	14353	6763.7	8648.6	21476	12821	7090.5	17749	13085	11766	9357.2	8629	14303	22729	21202	8844.6	12891	15276	16067	15543	14607	--	--
Hmsn002272	327.11	165.05	328.116	C15H20O8	[M-H]-	Demethyl coniferin	Phenolic acids	Phenolic acids	-	2	46971	55081	40031	65291	42432	98553	83935	82942	81920	124930	101640	111910	69865	78907	78080	92207	129450	105940	94127	64375	70792	--	--
pmn001690	327.14	165.09	328.152	C16H24O7	[M-H]-	3-Hydroxy-4-isopropylbenzylalcohol-3-O-glucoside	Phenolic acids	Phenolic acids	-	3	38825	29754	45855	14220	25450	22761	29139	23028	34694	38572	38044	40330	39210	44159	25976	23698	25610	24772	27670	26617	30523	--	--
Zmlp005013	331.04	299.02	330.038	C16H10O8	[M+H]+	3,3'-O-Dimethylellagic Acid	Tannins	Tannin	2239-88-5	2	54253	58003	54525	55894	59135	43113	80428	84327	73771	28122	27492	25323	21962	20687	19541	49268	47233	50550	49693	47163	38644	--	--
pmp000004	331.08	316.06	330.074	C17H14O7	[M+H]+	4',5,7-Trihydroxy-3',6-dimethoxyflavone (Jaceosidin)	Flavonoids	Flavones	18085-97-7	3	9441	6784.4	7806.9	3752.7	4996.5	4301.7	8726	6128.8	7925.3	4934.2	4228.4	4640.6	6755.1	7745.8	4860.1	4281.6	2807.7	4855.7	3208.6	6205	4700.8	--	--
Smhn102346	329.08	167.03	330.095	C14H18O9	[M-H]-	2,4,6-trihydroxy-acetophenone-4-O-β-D-glucopyranoside	Phenolic acids	Phenolic acids	-	1	640010	598610	629790	1207500	1306600	1029900	815480	888420	825880	1196500	1132100	1160700	866360	917740	839240	1730900	1679800	1823900	1033600	945010	1049900	--	--
Lmtn002565	329.11	167.03	330.095	C14H18O9	[M-H]-	1-O-Vanilloyl-D-Glucose	Phenolic acids	Phenolic acids	-	1	46049	44704	35471	44902	49110	27255	40102	47166	46142	40528	45926	41933	26229	30356	32866	27516	39472	52214	24884	29135	44178	C20470	--
Smhn002346	329.08	167.03	330.095	C14H18O9	[M-H]-	2,4,6-trihydroxy-acetophenone-6-O-β-D-glucopyranoside	Phenolic acids	Phenolic acids	-	1	563900	601280	614580	1059300	1303000	1017700	837440	849290	824720	1210000	1096500	1108600	894840	785330	821970	1627800	1597000	1739300	1042600	962310	1083800	--	--
Lmmn003663	329.09	167.04	330.095	C14H18O9	[M-H]-	5-Glucosyloxy-2-Hydroxybenzoic acid methyl ester	Phenolic acids	Phenolic acids	-	1	209580	205510	239680	125200	141700	121060	210950	202110	176660	372340	384630	389420	158750	180710	145080	256380	229300	217140	222110	205420	199970	--	--
pmn001517	329.12	167	330.131	C15H22O8	[M-H]-	3,4,5-Trimethoxyphenyl-1-O-Glucoside	Phenolic acids	Phenolic acids	-	3	1023800	1044500	953440	1992200	2212800	1908800	1341400	1515700	1400400	1867800	1872500	1969900	1583200	1538100	1483200	2903200	2776800	2909700	1755300	1813000	1784800	--	--
Lmsn001014	331.07	169.01	332.074	C13H16O10	[M-H]-	1-O-Galloyl-β-D-glucose	Phenolic acids	Phenolic acids	58511-73-2	1	18761000	18638000	17518000	40997000	37833000	43097000	71556000	71795000	72300000	24843000	28816000	26950000	35257000	39233000	28355000	63013000	59079000	75444000	38800000	44535000	37706000	C01158	--
Lmfn000604	331.07	169.01	332.074	C13H16O10	[M-H]-	6-O-Galloyl-D-glucose	Phenolic acids	Phenolic acids	13186-19-1	1	18728000	21365000	21813000	48809000	46287000	46370000	85159000	70694000	72669000	32217000	30194000	28738000	39956000	37289000	36966000	70759000	69540000	68102000	41349000	42539000	47960000	--	--
Hmln000659	331.07	169.01	332.075	C13H16O10	[M-H]-	3-O-Galloyl-D-glucose	Phenolic acids	Phenolic acids	-	1	19478000	20341000	21468000	45565000	46909000	46108000	80562000	69107000	74325000	29960000	27989000	29599000	39311000	38293000	37269000	65287000	66443000	76955000	40741000	46127000	49159000	--	--
Lmmn001294	331.1	153.02	332.111	C14H20O9	[M-H]-	Koaburaside	Phenolic acids	Phenolic acids	41653-73-0	1	3131300	3149600	3164600	3864800	4328800	3969900	3978700	4796600	4691900	1922300	2040600	2242700	2635700	2569000	2758400	3009300	3274100	3219400	3373700	3615800	3104100	--	--
Jmwn002117	331.1	153.02	332.111	C14H20O9	[M-H]-	2-(3,4-dihydroxyphenyl)ethanediol 1-O-β-D-glucopyranoside	Phenolic acids	Phenolic acids	-	1	168930	155510	177970	114850	96617	127010	108700	93728	110430	166370	190660	175330	254620	229710	206540	229580	246480	257780	155810	132110	164300	--	--
Zmhn005413	335.04	183.03	336.048	C15H12O9	[M-H]-	p-Dimeric galloyl methyl ester	Phenolic acids	Phenolic acids	-	1	47794000	51860000	53885000	65757000	64373000	67188000	86994000	90322000	89820000	62791000	66022000	72240000	44673000	50808000	47731000	68161000	65994000	74615000	60907000	62380000	70090000	--	--
pmn001519	335.04	124	336.048	C15H12O9	[M-H]-	Galloyl Methyl gallate	Phenolic acids	Phenolic acids	-	1	27284000	24477000	21192000	31030000	27192000	32997000	39628000	40874000	34863000	30350000	28883000	31642000	20121000	22952000	20672000	29454000	30607000	28093000	26118000	30321000	30830000	--	--
Hmln002806	335.08	179.03	336.085	C16H16O8	[M-H]-	5-O-Caffeoylshikimic acid	Phenolic acids	Phenolic acids	180981-12-8	2	49320	48680	45310	50130	56074	48388	81576	64174	71823	99420	116870	142800	78789	80226	92931	77073	58144	69972	76742	90067	73552	C10434	ko00940,ko00941,ko00945,ko01100,ko01110
pmb0382	339.09	177.2	338.079	C19H14O6	[M+H]+	O-Feruloyl 4-hydroxycoumarin	Lignans and Coumarins	Coumarins	-	2	1898200	1341300	1353200	1457700	819640	1354000	1058400	1246100	863180	494740	497390	461140	1151000	770750	1427600	872460	1092400	1091900	981270	938910	1023500	--	--
pmb3074	337.09	191.05	338.1	C16H18O8	[M-H]-	5-O-p-Coumaroylquinic acid	Phenolic acids	Phenolic acids	1899-30-5	1	2360700	2517600	2415000	2329000	2102300	2438900	6198500	5632500	5460700	8650800	7968100	8096200	9883700	11962000	9950800	3149400	4944600	4947700	4288200	4933400	5651100	C12208	ko00940,ko00941,ko00945,ko01110
pmb3068	337.09	173.1	338.1	C16H18O8	[M-H]-	1-O-p-Coumaroylquinic acid	Phenolic acids	Phenolic acids	-	1	11014000	11656000	11860000	9	9	9	10160000	10236000	9573600	9319400	9389000	9361100	9753000	9065200	10103000	7133400	8133500	7964200	7404300	8191300	6663100	--	--
pmn001421	337.09	191.05	338.1	C16H18O8	[M-H]-	3-O-p-Coumaroylquinic acid	Phenolic acids	Phenolic acids	87099-71-6	1	3050500	3289200	2879900	2309100	2416700	2378000	4316300	5217500	5275200	9411200	8344600	8349300	7460300	7487500	7004600	4192200	3851500	4189500	4493000	5321500	4797200	--	--
YC512113	339.16	177.1	338.148	C16H22N2O6	[M+H]+	Cotinine-glucoside	Alkaloids	Alkaloids	-	3	48904	52211	52938	60216	35956	49539	87918	62300	76472	63702	49160	53591	55559	45563	39799	59394	66906	57510	55856	55800	56231	--	--
Cmyn001328	339.07	177.02	340.079	C15H16O9	[M-H]-	Daphnin	Lignans and Coumarins	Coumarins	486-55-5	1	779470	899470	933150	520260	523620	598710	385820	385140	362940	850940	794480	705820	399780	448390	402270	757050	682920	747440	557740	535520	622840	C01421	--
mws1015	339.07	177	340.079	C15H16O9	[M-H]-	Esculin (6,7-DihydroxyCoumarin-6-glucoside)	Lignans and Coumarins	Coumarins	531-75-9	1	581160	621050	615660	390190	379080	451530	320040	319310	269890	635010	588000	532440	352380	325670	392490	577850	648060	675760	453910	463770	482800	C09264	--
Lmbn001162	339.07	177.02	340.079	C15H16O9	[M-H]-	Esculetin-7-O-glucoside	Lignans and Coumarins	Coumarins	-	1	845350	894420	792850	574370	461530	567150	383540	370440	388900	851000	861770	735790	434210	413490	426590	860700	750730	878480	573410	628960	536760	--	--
Xmgp006913	341.14	137.06	340.131	C20H20O5	[M+H]+	2,4,2',4'-tetrahydroxy-3'-prenylchalcone	Flavonoids	Chalcones	-	2	103600	110710	73153	62845	74553	62669	132090	125940	113540	179970	189440	219390	117450	136930	76293	98507	108940	88947	93014	85410	93027	--	--
Lman002731	341.09	135.04	342.095	C15H18O9	[M-H]-	Grevilloside F	Phenolic acids	Phenolic acids	1094004-50-8	1	438320	417790	464790	229530	243850	221540	417980	362920	362340	158610	164140	150720	397800	397220	358570	212120	157610	184340	301050	272860	257350	--	--
Jmwn002620	341.09	161.02	342.095	C15H18O9	[M-H]-	Vanillic Acid-4-O-Glucuronide	Phenolic acids	Phenolic acids	-	3	27169	29453	25594	48516	46774	53766	64461	65434	37776	37403	28589	21573	52643	69092	58207	19849	16507	16752	53542	37063	40630	--	--
pmn001420	341.09	179.04	342.095	C15H18O9	[M-H]-	1-O-[(E)-Caffeoyl]-D-glucose	Phenolic acids	Phenolic acids	-	2	1999400	1720800	1683900	681790	844200	666220	475730	565580	506490	713010	697200	602350	506230	334370	510620	619740	781530	1031700	813640	777790	794390	--	--
Zmhn001793	341.09	179.03	342.096	C15H18O9	[M-H]-	6-O-Caffeoyl-D-glucose	Phenolic acids	Phenolic acids	-	2	1490800	1789000	1827200	855770	840590	773070	753590	693410	784870	691560	760900	809250	649890	575940	657820	854750	721710	1028800	891870	822970	965640	--	--
mws0906	341.12	179	342.131	C16H22O8	[M-H]-	Coniferin	Phenolic acids	Phenolic acids	531-29-3	3	2188400	2554500	2456900	1089700	1135200	1051800	664620	877550	781600	878910	937790	848770	700180	765880	713330	1006600	1057800	1154100	982560	1043800	986380	C00761	ko00940
pmb2211	343.3	240.7	342.288	C19H38N2O3	[M+H]+	Cocamidopropyl betaine	Alkaloids	Alkaloids	4292-10-8	3	48256	51535	49526	51610	38578	43064	32470	29087	18893	38999	35193	25572	42113	30778	84573	62210	63644	67509	30269	30662	29688	--	--
Zmlp007578	345.06	313.03	344.053	C17H12O8	[M+H]+	3,3',4-O-Trimethylellagic acid	Tannins	Tannin	1617-49-8	1	529350	555680	594400	366370	414580	375900	1369400	1344300	1241000	336660	343990	298660	291950	307340	287370	284830	266630	312530	499750	524840	543930	C10836	--
Zmln000899	343.11	181.05	344.111	C15H20O9	[M-H]-	Syringaldehyde-4-O-glucoside	Phenolic acids	Phenolic acids	-	2	2128800	2220300	2243000	255560	164730	268680	222740	243170	202530	1562600	1335800	1406200	586600	649130	567360	1996000	1883000	1910600	1060000	1046700	1103800	--	--
Lmmn000774	343.1	181.05	344.111	C15H20O9	[M-H]-	Dihydrocaffeoylglucose	Phenolic acids	Phenolic acids	-	2	3080600	3216300	2896200	6145900	5642700	6283400	3472900	2909200	3004700	1475900	1559400	1552500	730760	747080	838690	3119800	3135200	3466300	2581100	2678000	2644500	--	--
Smrp004001	345.16	221.11	344.162	C20H24O5	[M+H]+	verrucosin	Lignans and Coumarins	Lignans	-	1	52868	87502	61872	4306.4	2584.7	4630.1	48900	47880	38223	682950	606820	632590	41432	48815	35258	61398	50090	71403	149420	165430	165740	--	--
Jmln005880	345.06	165.02	346.069	C17H14O8	[M-H]-	viscidulin III	Flavonoids	Flavones	92519-91-0	3	18083	20133	16196	37770	43138	35411	144280	127040	144020	149000	138820	136180	102250	102680	102390	41685	41758	51151	71926	72050	76185	--	--
mws1002	345.06	330	346.069	C17H14O8	[M-H]-	Syringetin	Flavonoids	Flavones	4423-37-4	2	8153.4	9814.3	6680.2	10685	15065	14089	91103	122970	92637	17226	12503	9331.2	8519	8997.5	15090	9059	8805.1	11148	23364	28704	22084	C11620	ko00944
mws1629	345.12	183.2	346.126	C15H22O9	[M-H]-	Aucubin	Terpenoids	Sesquiterpenoids	479-98-1	3	45391	39076	44584	97598	125850	115480	28842	40645	41896	76147	72348	63175	82507	100330	78493	129970	147760	168740	73692	59379	80731	C09771	--
Lmdn001560	345.12	165.06	346.126	C15H22O9	[M-H]-	6-DeoxyCatalpol	Terpenoids	Monoterpenoids	99499-99-7	3	28794	36930	32640	79202	40436	63473	50979	45386	44582	60138	80177	44893	41469	51262	32563	51042	46872	39629	41142	50693	46275	--	--
mws0178	353.09	191.01	354.095	C16H18O9	[M-H]-	Chlorogenic acid (3-O-Caffeoylquinic acid)	Phenolic acids	Phenolic acids	327-97-9	1	596890	580520	517520	389680	478720	516840	1024200	852440	1072700	2198200	2377500	2642600	1034500	1122500	1599700	1178900	1087300	1057900	794930	1081400	937810	C00852	ko00940,ko00941,ko00945,ko01110
pme1816	353.09	191	354.095	C16H18O9	[M-H]-	Neochlorogenic acid (5-O-Caffeoylquinic acid)	Phenolic acids	Phenolic acids	906-33-2	1	22581000	23464000	23850000	36325	28810	60935	38411000	35237000	37652000	19792000	21106000	19746000	41281000	45325000	41322000	35527000	35536000	36540000	24299000	27186000	27939000	C17147	--
mws0748	353.09	191.1	354.095	C16H18O9	[M-H]-	1-Caffeoylquinic acid	Phenolic acids	Phenolic acids	1241-87-8	1	18254000	18171000	19060000	34574	35348	50351	27859000	24031000	27251000	14463000	14429000	14036000	28520000	33082000	29730000	25202000	29456000	27078000	17685000	19777000	19824000	--	--
mws1077	355.1	193.05	354.095	C16H18O9	[M+H]+	Scopoletin-7-O-glucoside (Scopolin)	Lignans and Coumarins	Coumarins	531-44-2	1	613810	621630	688960	255120	321070	293820	225350	173420	223350	193620	211260	215690	378460	391210	430590	381100	325650	393180	321980	348970	346370	C01527	ko00940,ko01110
pme1399	355.15	178.5	354.147	C21H22O5	[M+H]+	Xanthohumol	Flavonoids	Chalcones	6754-58-1	3	5992.2	7144.2	6889.2	6845.4	4280.6	6047.7	4146.8	5671.1	3018.2	4260.4	3835	2986.8	3235.7	3998.9	3962.8	3800.6	1627.6	4298.9	3972.9	4643.6	3976.3	C16417	ko00941
Zmhn002422	355.1	193.05	356.11	C16H20O9	[M-H]-	1-O-Feruloyl-D-Glucose	Phenolic acids	Phenolic acids	-	1	1529000	1606400	1358600	1400700	1421900	1386500	587010	610190	565290	932690	863700	825900	596590	510840	472560	1384000	1479000	1442800	965180	912480	984090	C17759	--
Hmmn002544	355.1	193.05	356.111	C16H20O9	[M-H]-	Ferulic acid-4-O-glucoside	Phenolic acids	Phenolic acids	117405-51-3	1	317320	429020	395200	404200	343350	496730	248040	269570	201560	298990	266280	280910	158150	200720	155850	479190	509290	540990	264960	294300	316030	--	--
Zmhn003082	357.08	173.04	358.09	C15H18O10	[M-H]-	5-O-Galloyl-methyl quinine ester	Phenolic acids	Phenolic acids	-	3	115130	121750	145010	75034	81018	77490	150860	142590	144380	265960	270970	289810	197760	160540	170690	163480	186910	200850	139350	157460	154970	--	--
pmp000008	359.11	344.08	358.105	C19H18O7	[M+H]+	5-Hydroxy-6,7,3',4'-tetramethoxyflavone	Flavonoids	Flavones	21763-80-4	3	2246200	2067900	2038000	1753300	1980400	1970600	1548100	1485300	1362500	1374400	1358500	1331800	3202800	3469900	3347900	1715700	1886100	1950200	2182000	2409900	2082200	--	--
Hmcp002575	359.15	327.12	358.141	C20H22O6	[M+H]+	Clemaphenol A	Lignans and Coumarins	Lignans	362606-60-8	1	78114	73036	51780	75585	67937	114390	143980	79539	71994	98232	145320	173230	183720	245520	211910	67446	87078	76803	97724	75225	94812	C17808	--
Hmlp003129	359.15	137.06	358.142	C20H22O6	[M+H]+	Matairesinol	Lignans and Coumarins	Lignans	580-72-3	2	25229	27124	28063	73475	71294	62593	88813	68797	92397	118300	116780	138610	50248	51241	55782	39095	40334	40757	50627	70750	74764	C10682	ko00998,ko01100,ko01110
mws0097	357.13	151	358.142	C20H22O6	[M-H]-	Pinoresinol	Lignans and Coumarins	Lignans	487-36-5	3	288350	300340	279750	64885	63221	66933	74118	81201	80936	107270	110790	101180	70035	70689	70893	90367	98060	93794	103180	119480	112990	C05366	ko00998,ko01100,ko01110
Lmdn004267	357.13	151.04	358.142	C20H22O6	[M-H]-	Epipinoresinol*	Lignans and Coumarins	Lignans	24404-50-0	3	253470	306230	288920	62139	58386	65757	80041	83723	72307	113470	83148	96724	61672	68425	57941	94302	83867	92542	96074	96714	110990	--	--
pmb3107	359.1	182.1	360.106	C15H20O10	[M-H]-	Glucosyringic Acid	Phenolic acids	Phenolic acids	-	2	408470	415890	416810	641360	628150	640770	813760	847400	845540	584110	572410	573070	747190	776860	705170	672530	615440	685220	613210	652590	587040	--	--
Zmxp005324	361.16	189.09	360.157	C20H24O6	[M+H]+	(7R,8S)-Dihydrodehydrodiconiferyl alcohol	Lignans and Coumarins	Lignans	126253-41-6	3	42799	47038	53257	35557	49524	52587	47195	56545	38696	75653	97475	64695	70372	72744	62956	28778	27101	43646	46132	45740	62547	--	--
Cmsn000894	361.08	211.03	362.084	C14H18O11	[M-H]-	7-O-Galloyl-D-sedoheptulose	Phenolic acids	Phenolic acids	-	3	183260	194700	205810	441860	446740	438840	235280	259450	328650	357170	342300	375590	361300	370860	350710	222360	174980	263660	204390	279980	208600	--	--
mws1562	361.11	169.05	362.121	C15H22O10	[M-H]-	Catalpol	Terpenoids	Monoterpenoids	2415-24-9	3	67339	20138	44961	15801	46807	68832	135240	54694	115110	144520	112580	138290	103110	172290	99568	69396	83860	103960	44384	73249	102490	C09773	--
Lmgp003270	369.16	177.06	368.074	C16H16O10	[M+H]+	Scopoletin-7-O-glucuronide	Lignans and Coumarins	Coumarins	132752-65-9	3	221790	248850	213420	9	51306	9	330310	340290	317960	850420	652400	688930	950920	891680	714980	414960	396260	432970	363180	456060	474620	--	--
pmb0752	369.12	177.1	368.111	C17H20O9	[M+H]+	3-O-Feruloylquinic acid	Phenolic acids	Phenolic acids	1899-29-2	1	10070000	11216000	11625000	9	9	9	12047000	13210000	13256000	17200000	16656000	16945000	20852000	21485000	20630000	18659000	16834000	17906000	12077000	13182000	13231000	C02572	--
pma3724	369.1	177.1	368.111	C17H20O9	[M+H]+	1-O-Feruloylquinic acid*	Phenolic acids	Phenolic acids	-	1	507750	480370	459950	33096	51569	54390	641700	661970	589400	1523300	1334000	1445400	1294500	1599600	1562100	867040	677970	780760	771800	878250	827900	--	--
Lmbp002255	371.1	209.05	370.09	C16H18O10	[M+H]+	Fraxetin-8-O-glucoside (Fraxin)	Lignans and Coumarins	Coumarins	524-30-1	2	118560	109030	94704	97688	93153	121230	116760	136240	127790	168170	151980	129610	76989	71792	75099	112670	115140	129270	97147	109760	120100	C09266	--
Lmbp002309	371.1	209.05	370.126	C17H22O9	[M+H]+	Sinapaldehyde-4-O-Glucoside	Phenolic acids	Phenolic acids	154461-65-1	3	210090	184240	240910	274790	251590	284280	238350	219660	179590	246790	200200	332820	200910	149950	199520	216550	187400	262110	187410	196380	224980	--	--
Jmlp004238	371.2	133.1	370.199	C19H30O7	[M+H]+	Byzantionoside A	Others	Others	189109-41-9	1	8136900	7453700	8346900	11394000	8137100	9399500	19438000	16521000	16992000	15024000	15593000	11506000	6065200	8627500	9759400	8740500	8879200	9248900	9794600	12108000	9848600	--	--
pmn001695	371.1	249.06	372.106	C16H20O10	[M-H]-	Trihydroxycinnamoylquinic acid	Phenolic acids	Phenolic acids	-	1	1534700	1528000	1323900	2529500	2592400	2896600	2235800	2233100	2223000	966070	979080	887840	987740	955450	859740	1305000	1355700	1656400	1489000	1574000	1617100	--	--
Zmgp003492	373.12	105.03	372.121	C20H20O7	[M+H]+	8-Hydroxy-α-conidendrin	Others	Others	-	2	352180	472650	391400	665090	507230	605090	556320	619530	567490	617810	784190	918850	243680	257420	260730	757160	807780	914200	576050	471550	526960	--	--
mws0055	373.13	343.09	372.121	C20H20O7	[M+H]+	Tangeretin (4',5,6,7,8-Pentamethoxyflavone)	Flavonoids	Flavonols	481-53-8	3	3461.9	81913	2936.7	4966.1	3912.4	5824	8280.1	4492.5	4207	4494.1	9500.6	8555.3	2558	11764	3727	3050.8	2969.9	3009.3	3096.9	3149.7	2023.8	C10190	--
Lmap001661	373.15	137.06	372.142	C17H24O9	[M+H]+	Grevilloside C	Phenolic acids	Phenolic acids	1094004-47-3	3	123800	108830	105030	173270	144760	152280	180130	147720	144730	210080	280110	269130	179270	194810	172660	193390	170240	176380	160740	172470	156220	--	--
pmp000789	375.11	299.05	374.1	C19H18O8	[M+H]+	Casticin (5,3'-Dihydroxy-3,6,7,4'-Tetramethoxyflavone)	Flavonoids	Flavanones	479-91-4	3	7002.9	8478.6	6954.2	13504	13263	10191	14987	10396	7708.3	17049	18378	13629	17963	18675	16778	4838.1	6569.7	6289.1	9283.5	10086	9862.2	--	--
Cmlp002163	375.13	213.08	374.121	C16H22O10	[M+H]+	Gentioflavoside	Terpenoids	Monoterpenoids	34239-17-3	1	122210	131200	134950	117970	156830	123080	150040	147520	123670	156980	175800	151020	138900	138900	129700	142020	155850	171700	99244	135390	126630	--	--
Lmdn001501	373.11	123.05	374.121	C16H22O10	[M-H]-	Gardoside	Terpenoids	Terpene	54835-76-6	3	51505	61554	54562	52285	59791	61600	52437	61761	58492	68212	70709	67511	39252	44310	46960	74535	63443	66370	57275	58743	51663	C16963	--
pmp001132	376.31	358.3	376.225	C22H34NO4+	[M]+	N-Isopentenyl-6-hydroxydendroxinium	Alkaloids	Alkaloids	-	3	54718	83954	59516	24352	25743	30029	39243	37955	32945	24362	26928	27147	21577	22038	21839	18792	14626	13831	26156	23087	30726	--	--
HJN012	377.16	329.14	378.168	C20H26O7	[M-H]-	4,7,9,9'-Tetrahydroxy-3,3'-dimethoxy-8-O-4'-neolignan	Others	Others	-	1	27694	31818	38764	28468	21466	25581	51273	58139	51712	46396	39489	18692	32367	19884	35170	23510	28920	13917	32418	27275	29045	--	--
pmb3062	385.1	151.1	386.102	C17H22O10	[M-H]-	1-O-Eudesmoylquinic acid	Phenolic acids	Phenolic acids	-	1	877680	1027600	936430	9	9	9	641640	667210	613000	1173000	1100700	1107400	844910	804310	759690	707650	708550	839150	634590	696070	703660	--	--
pmb2940	385.11	205	386.121	C17H22O10	[M-H]-	1-O-Glucosyl sinapate*	Phenolic acids	Phenolic acids	78185-48-5	2	9138	11328	9123.2	13726	15051	12315	21004	20524	10752	8874.8	11618	6526	12403	10744	21374	10945	12910	19335	14992	17251	16637	--	--
Zmhn002227	385.11	223.06	386.121	C17H22O10	[M-H]-	4-O-Glucosyl-sinapate	Phenolic acids	Phenolic acids	-	2	27558	26596	39794	41765	40019	50984	69891	51505	57433	69928	76317	95349	37004	42335	51256	45573	33279	48858	47856	52287	53770	C02919	--
pmn001423	385.19	223.13	386.194	C19H30O8	[M-H]-	Roseoside	Others	Others	54835-70-0	2	194280	239500	174360	356070	331430	387910	323460	256500	287930	326090	186230	208280	249930	312490	260270	108670	112020	116620	171350	214000	227580	--	--
Lmqp003013	387.2	149.1	386.194	C19H30O8	[M+H]+	Citroside A	Terpenoids	Terpene	120330-44-1	3	9851000	9227300	10643000	15072000	17631000	15946000	10819000	12072000	15563000	13042000	11968000	7866500	11568000	11515000	10257000	5526000	6731400	9122100	12611000	11717000	10658000	--	--
mws1565	389.14	209.08	388.137	C17H24O10	[M+H]+	Geniposide	Terpenoids	Monoterpenoids	24512-63-8	3	464600	620320	424310	833180	738270	1143300	1009000	1202000	1104300	687500	672920	770600	1073000	1392400	1006900	397820	510800	541510	616050	615710	844620	C09781	--
Cmdp003280	389.13	227.09	388.137	C17H24O10	[M+H]+	7-Dehydroxyzaluzioside	Terpenoids	Monoterpenoids	-	3	1499600	1463500	1436800	1918000	1712800	2003500	2126800	2286000	1752500	1754700	1576400	1677500	1777800	1948800	2013000	1423700	1547100	1825400	1598000	1422600	1667600	--	--
Lmzn001582	387.17	207.1	388.174	C18H28O9	[M-H]-	5'-Glucosyloxyjasmanic acid	Phenolic acids	Phenolic acids	-	1	62258	53612	57269	50422	38088	39411	182260	208170	131070	227220	189150	173090	203230	233140	223210	293900	263150	281000	148480	164720	151810	--	--
MWS20200	391.09	153.02	390.08	C15H18O12	[M+H]+	Mucic acid-dimethyl-2-O-gallate	Phenolic acids	Phenolic acids	-	3	46423	65065	86041	235610	222500	227680	285770	301570	282330	171160	171210	155410	196220	211800	203520	94390	116480	118680	128550	174000	198250	--	--
Lmyn001940	389.07	237.06	390.08	C15H18O12	[M-H]-	2-O-Galloylmucic acid Dimethyl Ester	Phenolic acids	Phenolic acids	-	3	56218	44571	56827	119860	116730	131640	229930	233460	243740	60573	46995	57481	64985	72329	62720	41238	50528	73093	79273	77120	79113	--	--
Lmmp010562	391.28	149.02	390.277	C24H38O4	[M+H]+	Diisooctyl Phthalate	Phenolic acids	Phenolic acids	27554-26-3	1	11999000	6965600	6875700	8505100	6275400	6834700	5439100	11863000	13006000	12459000	6158600	7613500	10325000	11966000	11089000	14060000	13428000	11533000	1909300	1603400	1471700	C14577	--
Lmwp011196	391.28	149.02	390.277	C24H38O4	[M+H]+	Bis(2-ethylhexyl)phthalate	Phenolic acids	Phenolic acids	117-81-7	1	11925000	6827400	6725900	8492200	6240700	6968500	5504000	12689000	13161000	12578000	6256900	7458700	10388000	12153000	10913000	13888000	13137000	11541000	1816800	1482400	1430300	C03690	--
pmb0489	397.2	147.04	396.19	C19H28N2O7	[M+H]+	N-Glucosyl-p-coumaroylputrescine	Alkaloids	Phenolamine	-	2	49257	53630	57478	58589	70004	58780	59084	58965	50914	107420	103580	92372	77899	73912	65169	74452	82622	91899	60431	63927	63839	--	--
mws0043	403.14	373.1	402.131	C21H22O8	[M+H]+	Nobiletin (5,6,7,8,3',4'-Hexamethoxyflavone)	Flavonoids	Flavones	478-01-3	3	4324.1	127680	6162	7958.5	7626.7	9046.7	10534	6187.9	4851.9	9781.1	13476	12277	6020.5	20251	3741	2926.6	2773.8	3177.4	4446.4	2873.6	4148.3	C10112	--
Hmln003529	401.15	269.11	402.152	C18H26O10	[M-H]-	Benzyl β-primeveroside	Phenolic acids	Phenolic acids	130622-31-0	1	3586.2	6644.5	6157.5	9	9	9	38183	29361	34032	24644	31472	19950	86667	106320	114940	49530	50041	49865	40550	25124	36992	--	--
Cmjn004337	401.14	269.1	402.153	C18H26O10	[M-H]-	Benzyl-(2''-O-xylosyl)glucoside	Phenolic acids	Phenolic acids	-	1	377720	334640	247620	383260	406140	245690	471970	419890	448790	298860	409660	530070	856160	805220	941590	581550	765350	455410	577530	576300	576380	--	--
pmp001054	422.17	225.08	404.132	C17H24O11	[M+NH4]+	Gardenoside	Terpenoids	Sesquiterpenoids	24512-62-7	3	908680	943830	965720	843400	951290	978710	469360	497320	526670	749910	711670	729580	660560	595400	732880	765320	698520	783570	699260	719280	704380	C09779	--
Hmhp002580	413.14	136.07	412.133	C19H24O10	[M+H]+	Methylpicraquassioside A	Lignans and Coumarins	Coumarins	-	1	498670	406930	463810	446920	509900	427840	333380	319140	330880	328000	292270	261680	333820	458690	368410	432760	483690	498450	262890	346280	427680	--	--
Lmhn001773	416.06	179.03	415.054	C19H13NO10	[M-H]-	Caffeoylnicotinoyltartaric acid	Phenolic acids	Phenolic acids	-	3	380610	387870	491290	9	9	9	667290	581830	602210	321910	405570	389720	801810	670480	621730	559390	703880	607980	417260	454000	401390	--	--
Lmyp005841	417.12	255.06	416.111	C21H20O9	[M+H]+	Chrysin-7-O-glucoside	Flavonoids	Flavones	31025-53-3	3	128080	120830	119800	125780	135560	138630	125430	108270	113000	159880	142450	154450	82036	75549	75265	98568	99314	109190	98988	102510	118420	--	--
pmn001637	417.08	285	418.09	C20H18O10	[M-H]-	Kaempferol-3-O-arabinoside (Juglanin)	Flavonoids	Flavonols	5041-67-8	1	32727	46086	54534	80903	77252	93810	70941	65369	75227	53278	36483	47877	43112	36570	49432	92947	85843	83199	48097	71772	50531	--	--
HJAP012	419.1	383.07	418.09	C20H18O10	[M+H]+	Luteolin-8-C-arabinoside	Flavonoids	Flavonoid carbonoside	-	3	11786	12416	15604	21556	10745	20263	33265	26758	21728	13690	21148	20006	46541	39197	49643	12054	13322	18374	23070	15693	22788	--	--
pmn001663	417.16	402.1	418.163	C22H26O8	[M-H]-	Syringaresinol	Lignans and Coumarins	Lignans	21453-69-0	2	13541	14681	12642	32713	29507	33597	74731	79179	76432	45324	47731	43296	73632	75848	69240	32978	36115	40910	45952	43827	50840	C10889	--
Lmjn002210	419.12	195.07	420.127	C17H24O12	[M-H]-	7β-Hydroxy-11-methylforsythide	Terpenoids	Monoterpenoids	-	1	15106	19322	18343	14973	14869	13809	38169	33007	35445	33939	36729	32795	54429	49933	45706	69621	73946	77685	31888	41664	34997	--	--
Lmdn000766	421.14	169.05	422.142	C17H26O12	[M-H]-	Acetylcatalpol	Terpenoids	Monoterpenoids	-	3	335080	437030	356420	1557000	1678400	1621000	1427400	1110700	1286000	408540	384620	566170	575370	691660	548070	688010	819990	803360	676770	955440	853020	--	--
Hmcp005589	425.38	203.17	424.37	C30H48O	[M+H]+	β-Amyrenone	Terpenoids	Triterpene	638-97-1	2	16015	14739	19289	21120	16131	18552	15841	13849	10067	13230	10538	12105	24981	28155	18186	23290	16951	23158	18281	16360	19690	--	--
Hmcp005535	425.38	191.17	424.37	C30H48O	[M+H]+	α-Amyrenone	Terpenoids	Triterpene	638-96-0	2	32509	19676	24523	31945	35356	37493	29733	29895	22240	23459	21161	21067	38912	48927	45448	41483	28917	34665	34098	28476	28863	--	--
Hmcp005697	425.37	191.18	424.37	C30H48O	[M+H]+	δ-Amyrenone	Terpenoids	Triterpene	20248-08-2	2	36546	26594	37757	37634	35585	39019	38397	41919	39320	37758	33079	33724	59392	58230	46894	61667	59446	62194	47104	49740	32293	--	--
mad1424	427.05	295.05	426.043	C17H14O13	[M+H]+	Ditartaroyl-hydroxycoumarin	Lignans and Coumarins	Coumarins	-	2	507420	507640	515210	363020	436870	505600	238480	240050	189620	245060	317660	279190	314160	287100	350230	404250	369780	440220	381720	349840	365560	--	--
pmp001248	428.19	369.11	428.168	C20H30NO9+	[M]+	Caffeoylcholine-4-O-glucoside	Alkaloids	Alkaloids	-	3	9	9	9	6003.7	4858.7	4472.5	6878.6	10790	14282	13133	14044	16519	11096	12807	11827	30505	27609	25838	11113	15162	10688	--	--
Lmhn002574	431.06	137.03	432.069	C20H16O11	[M-H]-	Caffeoyl(p-Hydroxybenzoyl)tartaric acid	Phenolic acids	Phenolic acids	-	3	68533	69670	51529	44867	47560	52649	68094	74273	75747	86552	60107	70208	126800	97222	115190	108670	143410	141500	73632	82602	81583	--	--
mws0072	433.11	271.01	432.106	C21H20O10	[M+H]+	Apigenin-5-O-glucoside	Flavonoids	Flavones	28757-27-9	3	43844	27878	49652	31142	63761	45814	56028	45190	41904	97816	100600	103080	127140	83389	94604	64899	72421	68846	62399	46102	72480	--	--
mws0919	431.1	285	432.106	C21H20O10	[M-H]-	Kaempferol-3-O-rhamnoside (Afzelin)(Kaempferin)	Flavonoids	Flavonols	482-39-3	3	99054	100650	104040	68482	73768	85782	332300	336880	324670	25252	31367	29923	14270	12805	13214	132910	126500	138210	105610	121040	115430	C16911	ko00944
pme3392	433.11	271.06	433.113	C21H21O10+	[M]+	Pelargonidin-3-O-glucoside	Flavonoids	Anthocyanidins	47684-27-5	2	19289	17096	17846	8019	5349.3	9187.5	3951.3	42904	4982.9	34668	58202	46840	22983	24124	12404	32156	23470	27642	14480	14730	14872	C12137	ko00942,ko01100,ko01110
Lmsn002494	433.04	301	434.049	C19H14O12	[M-H]-	Ellagic acid-4-O-Xyloside	Tannins	Tannin	139163-18-1	1	2137300	3270600	3287300	4533600	4065600	3830900	4179500	5336400	3330100	7596300	8246600	6377600	3651800	2948000	3787200	2568000	3019200	3584900	3679100	4081400	4133800	--	--
mws2186	435.09	303	434.085	C20H18O11	[M+H]+	Avicularin(Quercetin-3-O-α-L-arabinofuranoside)	Flavonoids	Flavonols	572-30-5	1	29813000	28365000	29823000	23991000	23225000	23581000	37035000	34708000	38789000	25490000	26693000	27495000	28299000	25751000	24855000	30927000	32201000	34143000	29351000	31111000	30974000	--	--
Lmdp003509	435.09	303.06	434.085	C20H18O11	[M+H]+	Quercetin-3-O-xyloside (Reynoutrin)	Flavonoids	Flavonols	549-32-6	1	3538700	3460800	3725000	2795500	3130000	2654200	4811500	4980200	4524200	3609400	3054200	3303900	3531100	3638800	3647000	4526300	4792600	4718200	3536200	3976100	3736400	--	--
HJN087	433.12	271.06	434.121	C21H22O10	[M-H]-	Naringenin-4'-O-glucoside	Flavonoids	Flavones	-	2	22350	26183	38345	30164	41958	47863	96701	75215	71712	57264	38113	55494	48754	38327	44817	62547	55342	47914	63337	42107	49320	--	--
Cmzn005251	433.11	271.06	434.121	C21H22O10	[M-H]-	6-O-Caffeoylarbutin	Phenolic acids	Phenolic acids	136172-60-6	2	239480	197500	226830	218450	206680	224370	330630	458200	311980	199310	206450	217150	177360	175890	214950	289310	298410	201040	233530	274880	232730	--	--
pme1611	433.11	313	434.121	C21H22O10	[M-H]-	Isohemiphloin	Flavonoids	Flavonoid carbonoside	3682-02-8	3	112820	117820	99160	94898	125400	104370	141190	120440	160010	92403	58061	92565	104730	86228	94050	68638	72345	78115	89264	91720	104840	--	--
Lmlp006175	435.13	273.09	434.121	C21H22O10	[M+H]+	Isosalipurposide (Phlorizin Chalcone)	Flavonoids	Chalcones	4547-85-7	3	16702	15614	20505	28878	24194	26130	65435	54456	62552	40247	29412	24071	21066	27736	23603	33806	42827	44610	34126	45380	29963	C16406	ko00941
mws1179	433.11	271	434.121	C21H22O10	[M-H]-	Naringenin-7-O-glucoside (Prunin)	Flavonoids	Flavanones	529-55-5	3	233190	238440	211390	279420	301200	295870	848490	904540	878430	728180	692560	751590	439940	441930	390240	446080	419390	459110	492780	512920	486420	C09099	ko00941
HJN055	435.13	273.08	436.136	C21H24O10	[M-H]-	Dihydrocharcone-4'-O-glucoside	Flavonoids	Chalcones	-	1	32288	33310	41033	39663	32981	31365	63700	35881	52449	81379	79861	111380	21826	26744	23421	40019	50704	62678	39199	49309	37006	--	--
Lmfn004093	435.13	315.09	436.137	C21H24O10	[M-H]-	Phloretin-4'-O-glucoside (Trilobatin)	Flavonoids	Chalcones	4192-90-9	1	233910	221520	183520	117210	139540	132550	301060	272760	244970	362320	371540	427680	291750	282260	280550	100820	88892	139950	219930	252770	237910	--	--
mws2118	435.13	166.7	436.137	C21H24O10	[M-H]-	Phloretin-2'-O-glucoside (Phlorizin)	Flavonoids	Chalcones	60-81-1	1	73046	78426	64807	600720	579670	486650	1716100	1478200	1735700	345930	375130	398190	152460	246740	191660	479180	449100	538440	624070	536360	547930	C01604	ko00941,ko01110
pmn001521	437.11	313.1	438.116	C20H22O11	[M-H]-	3-Hydroxy-5-Methylphenol-1-O-(6'-Galloyl)Glucoside	Phenolic acids	Phenolic acids	-	2	9	9	9	37714	41968	42928	200440	209400	208740	9	9	9	73102	87276	63294	45918	75950	67260	62958	54452	63606	--	--
Lmlp003024	439.22	277.17	438.211	C20H30O7N4	[M+H]+	N'-p-Coumaroylagmatine-glucoside	Alkaloids	Phenolamine	-	2	96293	141200	104720	49427	65979	97661	76884	82356	83172	74100	81162	57856	96687	98665	87795	148670	137430	125460	59651	96628	87609	--	--
Lmqp012453	441.37	191.18	440.365	C30H48O2	[M+H]+	Ursolaldehyde	Terpenoids	Triterpene	-	1	112480	121070	131630	95945	85430	87692	170110	151030	149400	97385	116600	118670	251270	216430	250880	251850	239300	209640	330430	291170	274790	--	--
mws1397	441.08	169	442.09	C22H18O10	[M-H]-	Epicatechin gallate*	Flavonoids	Flavanols	1257-08-5	1	40234	34726	51500	38127	56603	47946	214060	215210	255980	155690	151860	163530	72999	94202	78226	48618	62427	75836	95580	82407	108970	--	--
mws0355	441.08	169.02	442.09	C22H18O10	[M-H]-	Catechin gallate	Flavonoids	Flavanols	130405-40-2	1	48320	39270	33254	50482	32125	56735	243000	251860	180460	132750	164980	189910	60714	73842	93916	48040	55524	102450	99464	93784	88171	--	--
Lmhn004960	441.08	289.07	442.09	C22H18O10	[M-H]-	7-O-Galloyltricetiflavan	Flavonoids	Flavanols	-	3	109640	157020	140580	48945	113790	87672	521590	420330	645000	403780	476380	453030	107770	202070	117800	240730	206800	244850	178910	251340	185250	--	--
pmp000438	443.39	425.38	442.381	C30H50O2	[M+H]+	Betulin	Terpenoids	Triterpene	473-98-3	3	21661	21979	27537	27128	25568	27979	22469	23766	29950	22311	19948	29140	42220	57374	36013	27729	37465	30769	26216	24724	27793	C08618	--
pmn001697	445.08	269.05	446.085	C21H18O11	[M-H]-	Apigenin-7-O-glucuronide	Flavonoids	Flavones	29741-09-1	3	8835.8	10184	9533.5	8914.5	12921	8868	16393	19120	12298	16382	26598	15737	42934	45653	45092	10230	14638	12338	20422	18992	23220	--	--
pme3400	447.13	285	446.121	C22H22O10	[M+H]+	Biochanin A-7-O-glucoside (Sissotrin)	Flavonoids	Isoflavones	5928-26-7	3	52065	45353	46235	35018	32441	27406	60774	62133	63585	42219	42529	45708	36436	32257	28535	55178	55540	62995	37792	44163	44430	C05376	ko00943
pmp000573	447.13	285.08	446.121	C22H22O10	[M+H]+	Acacetin-7-O-galactoside	Flavonoids	Flavones	-	3	88191	103030	97674	61947	59489	61634	100760	100410	115090	77067	63127	67848	86793	101780	109210	83159	73904	92007	86748	76961	88769	--	--
pmp000575	447.13	285.18	446.121	C22H22O10	[M+H]+	Acacetin-7-O-glucoside (Tilianin)	Flavonoids	Flavones	4291-60-5	3	94050	92126	96053	65608	79063	72992	47856	51405	69888	62592	49150	67243	170500	157990	146800	29644	35554	36036	78334	69473	82654	--	--
Lmyp006086	447.13	285.07	446.121	C22H22O10	[M+H]+	Prunetin-5-O-glucoside	Flavonoids	Isoflavones	-	3	80548	101560	89958	59790	60266	70434	100100	89066	107020	89968	85224	74205	101680	117390	99974	73842	93352	101360	84300	95604	103470	--	--
Zmhn002909	445.11	323.08	446.122	C22H22O10	[M-H]-	6-O-Glucosyl-caffeoylbenzoic acid	Phenolic acids	Phenolic acids	-	3	2640	7639.5	9056	7111	7061.5	10741	31707	20341	20378	10782	8377	13948	16578	11559	14122	8971	14660	9486	8291	8941	10818	--	--
Hmln003405	447.06	315.01	448.064	C20H16O12	[M-H]-	Ellagic acid-4-O-rhamnoside	Tannins	Tannin	-	3	2878300	3083400	2985100	3926000	4133900	4215100	6340900	6570700	5866300	3874300	3706300	4672300	3503000	3910600	3943500	1975300	1666100	2079700	3831300	3693600	3729200	--	--
Hmcp002316	449.11	317.06	448.1	C21H20O11	[M+H]+	Isorhamnetin-3-O-arabinoside	Flavonoids	Flavonols	-	2	740430	672620	893520	772020	714470	774430	1355600	1450800	1340500	814370	737620	774820	901240	961660	895850	870190	907820	1094400	914650	890920	951320	--	--
Hmpp003270	449.11	287.05	448.101	C21H20O11	[M+H]+	Luteolin-4'-O-glucoside	Flavonoids	Flavones	6920-38-3	1	1805000	1583600	1718000	718390	694610	591890	991770	971340	1162600	1245500	1204000	1377400	1070700	1044200	1255600	2089400	1814000	1869600	1158700	1171900	1100100	--	--
MWS20150	449.11	287.07	448.101	C21H20O11	[M+H]+	Luteolin-7-O-glucoside (Cynaroside)	Flavonoids	Flavones	5373-11-5	1	348680	269890	350210	154640	126550	156930	534410	455200	502930	312240	372770	333010	469430	493980	456520	581320	422340	589570	425170	490150	391920	C03951	ko00944
MWS20147	449.11	287.06	448.101	C21H20O11	[M+H]+	Luteolin-3'-O-glucoside	Flavonoids	Flavones	5154-41-6	1	2272900	2893600	1787100	891420	423630	553630	872610	1369800	846340	1541100	1858600	2466100	1524800	1506900	1760200	3208400	2325300	2757700	1572000	1069900	2379200	--	--
mws0045	449.11	303.05	448.101	C21H20O11	[M+H]+	Quercetin-3-O-rhamnoside(Quercitrin)	Flavonoids	Flavonols	522-12-3	3	540960	510130	497490	387860	381610	396790	669250	626110	672360	533700	556710	441180	606390	728670	622620	526540	463650	565430	533690	539810	510760	C01750	ko00944
pmn001716	447.09	285.04	448.101	C21H20O11	[M-H]-	Carthamone	Flavonoids	Chalcones	86579-00-2	1	14405000	15853000	15326000	5372200	5123100	5996800	9438200	9383400	10285000	9667100	9728200	10032000	6701000	7400200	6842700	15647000	19301000	18152000	9813700	11214000	11585000	C08598	--
mws0089	447.09	285.04	448.101	C21H20O11	[M-H]-	Kaempferol-7-O-glucoside	Flavonoids	Flavonols	16290-07-6	2	19173000	21108000	18938000	7672100	7023200	8156600	16056000	12918000	14801000	14411000	14890000	16032000	11353000	10754000	9786400	30164000	23725000	24953000	16563000	13220000	14564000	--	--
mws0913	447.09	285	448.101	C21H20O11	[M-H]-	Kaempferol-3-O-galactoside (Trifolin)	Flavonoids	Flavonols	23627-87-4	1	20685000	24052000	23906000	8662600	8140700	9361800	17009000	15702000	14658000	16325000	19133000	14839000	10514000	11005000	10216000	28536000	29515000	27680000	18089000	14974000	17155000	C12626	ko00944
MWSHY0136	449.11	287.06	448.101	C21H20O11	[M+H]+	Kaempferol-3-O-glucoside (Astragalin)	Flavonoids	Flavonols	480-10-4	1	1734300	1572700	1599600	759270	716460	576420	1111600	985800	1053800	1241700	1335200	1352400	1215100	1133800	1139000	2120500	1710300	1395700	1407500	990300	1504700	C12249	ko00944,ko01110
pmb0550	449.11	287.06	449.108	C21H21O11+	[M]+	Cyanidin-3-O-glucoside (Kuromanin)	Flavonoids	Anthocyanidins	47705-70-4	2	86144	76253	42525	61819	98351	50153	60036	130980	31683	43310	54559	37741	67719	76695	72942	48462	106780	125240	60591	83985	63704	C08604	ko00942
Lmmn004625	449.11	287.06	450.116	C21H22O11	[M-H]-	Dihydrokaempferol-7-O-glucoside	Flavonoids	Flavanonols	-	1	613980	574740	572100	544270	515020	527260	850470	784710	758440	641030	690020	660400	207720	220720	210970	653120	559130	743220	583280	523570	528720	--	--
mws1361	449.11	151	450.116	C21H22O11	[M-H]-	Taxifolin-3-O-rhamnoside (Astilbin)	Flavonoids	Flavanonols	29838-67-3	3	359850	384990	409930	325560	279120	284830	442230	463140	501760	367420	394990	472970	123360	84813	86020	468850	385690	472410	382900	352750	332570	C17449	--
Lmtn002796	449.1	287.05	450.116	C21H22O11	[M-H]-	Aromadendrin-7-O-glucoside	Flavonoids	Flavanonols	28189-90-4	3	546630	549140	514410	637170	586160	581490	378290	430790	411670	587520	672670	717860	363000	376540	328110	514880	454790	491780	480790	498070	506260	--	--
mws0057	451.12	289	450.116	C21H22O11	[M+H]+	Eriodictyol-7-O-glucoside	Flavonoids	Flavanones	38965-51-4	2	569830	448390	615260	318910	260070	291200	941070	1037400	927440	673350	648270	613460	699630	943160	949770	1188800	947990	896110	713890	628930	706390	--	--
Lmsn003297	449.11	287.06	450.116	C21H22O11	[M-H]-	3,4,2',4',6'-Pentahydroxychalcone-4'-O-glucoside	Flavonoids	Chalcones	-	3	46060	47552	35734	46318	44975	44301	57951	66302	50686	68437	64284	75442	28964	28862	44035	48482	53362	67050	49554	66622	54054	C16408	ko00941
pmn001416	451.1	341.06	452.111	C24H20O9	[M-H]-	Catechin-(7,8-bc)-4α-(3,4-dihydroxyphenyl)-dihydro-2-(3H)-one	Flavonoids	Flavanols	-	3	86368	102900	96164	282360	237640	253590	738310	776040	826430	365270	430630	360040	309480	300180	307210	110220	124870	122450	286390	344550	246120	--	--
pmn001415	451.1	341.06	452.111	C24H20O9	[M-H]-	Catechin-(7,8-bc)-4β-(3,4-dihydroxyphenyl)-dihydro-2-(3H)-one	Flavonoids	Flavanols	-	3	78435	72460	93810	245930	253120	265680	827500	751840	665970	470320	370340	378670	317260	325240	335810	137430	128700	114550	306510	247750	293860	--	--
HJN041	451.12	289.07	452.131	C21H24O11	[M-H]-	Epicatechin glucoside	Flavonoids	Flavanols	-	3	41611	24393	41592	49192	55468	51241	146840	123550	140300	67726	65463	65092	30893	25891	25215	60455	86652	86600	61904	89404	50821	--	--
Lmsn004797	451.12	167.03	452.132	C21H24O11	[M-H]-	3-Hydroxyphloretin-4'-O-glucoside	Flavonoids	Chalcones	-	3	120910	128870	143680	62646	63686	67463	78790	80320	75035	169720	166320	162500	104270	111640	117650	72938	98604	94466	97698	118470	98896	--	--
MWSmce417	453.17	291.13	452.168	C22H28O10	[M+H]+	5-O-Methylvisammioside	Others	Others	84272-85-5	3	160780	166380	189090	200490	244430	191920	178900	136960	164330	218200	195440	266520	264840	262380	248270	164980	184740	147410	231410	187500	202880	--	--
Lmsp013456	455.35	203.18	454.345	C30H46O3	[M+H]+	3β-Hydroxytaraxastan-28,20β-olide	Terpenoids	Triterpene	-	3	81959	98947	122960	88975	53401	57585	57893	44770	49150	81142	99022	100700	163600	184350	176250	179060	172190	217520	302230	297280	293680	--	--
pmp000263	455.35	409.35	454.345	C30H46O3	[M+H]+	Sanguisorbigenin	Terpenoids	Triterpene	-	2	29961	16847	20683	34985	42309	40710	59815	36106	66650	45211	47122	71004	70369	61680	126440	56162	52786	81892	91383	65969	101610	--	--
Hmbn004734	455.32	455.32	456.325	C29H44O4	[M-H]-	30-Norhederagenin	Steroids	Steroidal saponins	117654-06-5	3	20693	21168	23303	18830	19139	23529	51163	51809	54897	20150	21015	21620	34416	36269	37500	53793	52564	61203	33167	33714	34207	--	--
HJN110	455.36	455.36	456.36	C30H48O3	[M-H]-	Betulinic acid	Terpenoids	Triterpene	472-15-1	1	1215700	1369400	1282200	1704600	1586300	1713500	2630300	2492500	2275700	1835100	1935600	1824200	3192400	2912000	2464000	3433200	2901200	3024000	2925200	2659200	2270800	C08619	--
mws4053	455.35	455.35	456.36	C30H48O3	[M-H]-	Ursolic acid	Terpenoids	Triterpene	77-52-1	1	87217	92412	103830	109420	58712	97150	179300	141200	136920	102280	90987	91341	213220	240570	143030	215690	233140	239330	194060	200780	163420	C08988	--
pmn001700	455.35	455.35	456.36	C30H48O3	[M-H]-	24,30-Dihydroxy-12(13)-enolupinol	Terpenoids	Triterpene	-	1	1238100	1389800	1302000	1754400	1674800	1804800	2738900	2510600	2383400	1787100	1947600	1909900	3286100	3009100	2666500	3319700	3166400	3243600	2745400	2569800	2308400	--	--
Hmdn006685	455.35	455.35	456.361	C30H48O3	[M-H]-	3,4-Cycloopen-cycloaltin-4(29),25-diene-24(S)-hydroxy-3-carboxylic acid	Terpenoids	Triterpene	-	1	24704	22423	24619	7807.2	9425.9	7379.8	11444	8407.3	7548.7	47395	46244	41539	29934	25769	24933	18179	22059	20347	23731	21914	16786	--	--
mad2085	457.08	295.04	458.085	C22H18O11	[M-H]-	Caffeoyl-p-coumaroyltartaric acid	Phenolic acids	Phenolic acids	-	3	32456	28681	31278	27151	19648	23764	56194	34716	40566	39353	24875	25552	44095	52259	62564	15131	20096	26645	30112	42374	39989	--	--
mws2220	457.08	169.02	458.085	C22H18O11	[M-H]-	Gallocatechin 3-O-gallate	Flavonoids	Flavanols	5127-64-0	3	30104	41428	61178	93933	31158	38661	22180	19951	30845	38776	68289	22688	26436	80482	72498	22765	41865	28897	35626	55349	45236	--	--
mws0034	457.08	169.01	458.085	C22H18O11	[M-H]-	Epigallocatechin-3-gallate	Flavonoids	Flavanols	989-51-5	3	36085	18593	64483	64985	25343	34308	28408	33064	36686	40176	38453	49538	38814	69761	55855	39802	24140	43607	36810	53103	26398	C09731	--
mws0351	457.08	169.02	458.085	C22H18O11	[M-H]-	Gallate catechin gallate	Flavonoids	Flavanols	4233-96-9	3	37771	34294	54152	79242	20785	25435	36341	35534	28605	54507	64410	41566	42837	76622	71544	51541	42823	42776	31387	51994	40538	--	--
Lmhn002683	457.08	163.04	458.085	C22H18O11	[M-H]-	p-Coumaroylcaffeoyltartaric acid	Phenolic acids	Phenolic acids	-	3	22006	19741	10725	20479	14909	10164	29750	26181	17248	15460	11944	21434	21981	17006	14296	16661	16368	9	24750	20850	23761	--	--
pmb2654	460.1	117.9	461.153	C19H27NO12	[M-H]-	Anthranilate-1-O-Sophoroside	Phenolic acids	Phenolic acids	-	2	236050	318880	350530	817140	779710	698490	71975	60493	62309	130870	87544	124200	125930	135690	137230	92922	106130	127070	148170	138330	160310	--	--
Zmlp005019	463.09	331.05	462.08	C21H18O12	[M+H]+	3,3'-O-Dimethylellagic Acid-4'-O-arabinoside	Tannins	Tannin	-	2	63727	70389	77532	45870	45290	50718	86159	99130	66124	81594	68907	58953	74361	64558	76669	71277	54743	65032	65546	72280	72385	--	--
Lmzn001894	461.07	285.04	462.08	C21H18O12	[M-H]-	Kaempferol-3-O-glucuronide	Flavonoids	Flavonols	22688-78-4	1	489150	508510	636380	708450	929370	760600	76187	65550	55937	1247700	992100	1050000	1640500	1700400	1549700	781360	955130	861750	1038100	929840	942710	--	--
mws4167	463.09	287.06	462.08	C21H18O12	[M+H]+	Luteolin-7-O-glucuronide	Flavonoids	Flavones	29741-10-4	1	4069000	3527600	3783000	7536400	6701400	7507300	545170	551950	540470	6724400	7943300	8461400	10145000	11732000	11655000	5258900	4849400	5043100	5874800	5662900	6496800	C03515	ko00944
Lmhn002321	461.07	167.04	462.08	C21H18O12	[M-H]-	Vnilloylcaffeoyltartaric acid	Phenolic acids	Phenolic acids	-	3	9	9	9	9	9	9	44408	42530	72948	46968	44866	39991	189880	186820	189890	138860	176340	164980	80101	99281	108330	--	--
MWSHY0035	463.09	287.06	462.08	C21H18O12	[M+H]+	Scutellarein-7-O-glucuronide (Scutellarin)	Flavonoids	Flavones	27740-01-8	1	2573600	2296100	2151300	4408200	4948400	4495100	334320	311790	326310	5586400	5614300	5333300	7415400	7262400	7639500	3293600	3311300	3114400	3476500	3368700	3816000	--	--
Lmmp002795	463.12	301.07	462.115	C22H22O11	[M+H]+	Pratensein-7-O-glucoside	Flavonoids	Flavones	36191-03-4	3	68949	64499	80214	58054	60180	61252	107710	99442	103160	79586	80613	87969	66943	73679	72984	95802	76163	91941	75310	73952	73808	--	--
Hmcp002539	463.12	317.06	462.116	C22H22O11	[M+H]+	Isorhamnetin-3-O-rhamnoside	Flavonoids	Flavonols	-	3	6702	6816.1	6510.1	9	9	9	9	9	9	15016	16988	15307	11245	12285	12206	20939	19157	20498	8696.1	10557	8677.5	--	--
Lmsn005122	461.11	169.01	462.116	C22H22O11	[M-H]-	1-O-Galloyl-6-O-Cinnamoyl-β-D-glucose	Phenolic acids	Phenolic acids	115746-69-5	3	33013	41468	41512	305290	318170	308850	979670	837080	903500	717350	609960	656960	2025000	1897900	2014200	935620	915740	1136900	824490	891220	838720	--	--
Lmsn005333	461.11	169.01	462.116	C22H22O11	[M-H]-	4-O-Galloyl-1-O-Cinnamoyl-β-D-glucose	Phenolic acids	Phenolic acids	-	3	39379	53083	48522	350330	259080	323320	839810	952340	960230	692820	642200	725370	1718300	2156000	2124800	856030	912950	1087800	833480	777550	900790	--	--
Lmjp003655	463.12	301.08	462.116	C22H22O11	[M+H]+	6-C-MethylKaempferol-3-glucoside	Flavonoids	Flavones	-	2	131590	104140	130760	230050	249230	218970	189430	191920	167730	164960	192350	140660	132850	136140	162010	286620	261500	292390	193120	242530	200200	--	--
pmb2999	461.11	299.1	462.116	C22H22O11	[M-H]-	Chrysoeriol-5-O-glucoside	Flavonoids	Flavones	-	3	771650	813490	884260	885610	748520	802170	689900	629910	663740	389560	298480	337110	250820	219180	192550	633480	435760	516650	724900	538420	569450	--	--
Lmsn005754	461.11	169.01	462.116	C22H22O11	[M-H]-	1-O-Galloyl-2-O-Cinnamoyl-β-D-glucose	Phenolic acids	Phenolic acids	56994-83-3	3	37326	47385	35470	433860	428760	462060	2356900	2152400	2624900	1039200	1080200	904800	2193900	2086400	1876300	499850	543410	556420	951660	933250	888760	--	--
pmp000579	463.12	301.07	462.116	C22H22O11	[M+H]+	Diosmetin-7-O-galactoside	Flavonoids	Flavones	-	2	117190	146130	152640	238730	254540	236560	190720	229460	149000	155240	163190	170890	108710	148090	171250	216120	273540	267670	188810	200560	193800	--	--
pmp000120	463.12	427.1	462.116	C22H22O11	[M+H]+	Diosmetin-6-C-glucoside	Flavonoids	Flavones	-	3	39182	36284	47482	62951	93629	68947	13271	7438	10983	64809	66632	64871	115950	125630	117180	31256	47078	48004	66404	64352	62330	--	--
Lmpn006208	461.11	315.05	462.116	C22H22O11	[M-H]-	8-Methoxykaempferol-7-O-rhamnoside	Flavonoids	Flavonols	-	3	1303200	1231200	1281700	1530900	1259700	1372200	9478300	9165100	9861000	4352400	4337900	5083000	8885500	8376300	8498400	4084500	4443200	4705100	5105400	5097200	5471100	--	--
Lmdn004974	461.15	307.08	462.153	C23H26O10	[M-H]-	Syringalide A	Phenolic acids	Phenolic acids	110344-60-0	3	97182	86561	73914	114440	83112	72546	623430	539890	606760	228330	300080	268240	506960	615120	451030	173900	291430	288440	373770	273220	347390	--	--
Hmdn001667	463.05	300.99	464.06	C20H16O13	[M-H]-	Ellagic acid-4-O-glucoside	Tannins	Tannin	-	1	5342600	6308100	5366400	7061500	8040200	6429300	3747000	4724600	4876100	7859500	7933200	5943800	5887300	6744500	6696800	7550800	7595200	7199500	4966600	5451300	6917400	--	--
mws1329	463.09	300.7	464.095	C21H20O12	[M-H]-	Quercetin-7-O-glucoside	Flavonoids	Flavonols	491-50-9	1	40196000	46582000	40492000	36781000	35269000	32516000	58131000	55993000	51518000	35616000	31520000	32249000	24034000	21479000	24782000	34820000	35240000	37870000	40883000	39069000	38627000	C12639	--
mws0856	463.09	301	464.095	C21H20O12	[M-H]-	Quercetin-4'-O-glucoside (Spiraeoside)	Flavonoids	Flavonols	20229-56-5	1	11941000	8959100	10067000	8716700	8626700	7870600	15232000	14673000	14262000	8197600	7555400	8951300	5630700	5286700	5540700	9098800	8162500	8827900	8440600	10248000	10078000	--	--
Lmdp003286	465.1	303.06	464.095	C21H20O12	[M+H]+	Isohyperoside	Flavonoids	Flavonols	35589-21-0	1	1776300	1532700	1700800	1372700	945880	1140500	2193100	2168800	2241400	1671700	1525900	1811600	1233300	1354600	1424000	1819200	1576600	1818100	1416800	1633300	1542600	--	--
pmp001309	465.1	303.1	464.095	C21H20O12	[M+H]+	6-Hydroxykaempferol-7-O-glucoside	Flavonoids	Flavonols	-	1	1348500	1564600	1503000	1080700	1119700	1139600	2272200	2523900	2014100	1464100	1680000	1688000	1317100	1321000	1253900	1847600	1795100	1708000	1489500	1532200	1551900	--	--
mws0091	463.09	300.03	464.095	C21H20O12	[M-H]-	Quercetin-3-O-glucoside (Isoquercitrin)	Flavonoids	Flavonols	482-35-9	1	5754900	5095900	6175300	4257100	4035400	4537500	7934500	7106900	6851700	4390000	4508900	3821000	2698800	3011500	2659600	5416700	5221700	4534400	5479500	5300400	4475000	C05623	ko00944,ko01100,ko01110
mws0061	463.09	300	464.095	C21H20O12	[M-H]-	Quercetin-3-O-galactoside (Hyperin)	Flavonoids	Flavonols	482-36-0	1	6354300	5559500	5804800	4335900	4891500	4833900	8209200	7025600	8013500	4379400	4452000	4074600	2720900	3102500	2833300	4130400	5303700	4037400	5494900	5258300	5396700	C10073	--
Lmzp002365	465.14	303.09	464.131	C22H24O11	[M+H]+	Hesperetin-7-O-glucoside	Flavonoids	Flavanones	31712-49-9	3	2948000	3680400	3584700	2192300	2610000	1947400	3627400	3364400	2895200	3699000	3063200	3581400	3357100	4141800	3210600	3561400	3660600	3791800	3316500	3616400	3630400	C16422	ko00941
Zmhn002545	463.12	323.08	464.131	C22H24O11	[M-H]-	4-O-(6'-O-Glucosylcaffeoyl)-3,4-dihydroxybenzyl alcohol	Phenolic acids	Phenolic acids	-	2	181670	191520	214340	349480	347420	298650	419080	439170	369500	332000	395340	366370	300640	328210	286580	226830	224210	241460	265490	323010	293920	--	--
pme1598	463.12	301	464.132	C22H24O11	[M-H]-	Hesperetin-5-O-glucoside	Flavonoids	Flavanonols	69651-80-5	3	10724000	10354000	9912400	7396200	7737600	7977700	14102000	11767000	13216000	7951600	6762500	7556100	5279200	5938200	5269200	8837700	9775400	7948500	9374900	9922200	7656700	--	--
pme1398	465.1	303.05	465.103	C21H21O12+	[M]+	Delphinidin-3-O-glucoside (Mirtillin)	Flavonoids	Anthocyanidins	50986-17-9	2	1135000	1656400	1137700	1518400	606000	1174700	827470	1108500	626090	1123900	1098900	818730	833390	780760	844100	1184400	443530	1542300	1164600	1461100	977260	C12138	ko00942
Xmsn002700	465.13	303.06	466.111	C21H22O12	[M-H]-	Taxifolin-3'-O-glucoside	Flavonoids	Flavones	31106-05-5	2	1279800	1127100	1168700	1061400	1010800	1147900	1499500	1896300	1722400	858900	914800	923560	662550	646180	772960	1039700	1002000	1082300	1088700	1123200	1045700	--	--
Lman004071	465.14	311.08	466.148	C22H26O11	[M-H]-	Grevilloside M	Phenolic acids	Phenolic acids	1407163-62-5	3	150740	139130	168690	143220	133630	161140	222580	192290	218590	243970	266080	286460	285630	286430	300060	286560	270870	273120	212180	219300	234320	--	--
Lmfn001344	467.08	169.01	468.09	C20H20O13	[M-H]-	Maplexin C (2,3-Di-O-Galloyl-1,5-Anhydro-D-Glucitol)	Phenolic acids	Phenolic acids	-	1	1433300	1735200	1293600	2493000	2568200	2373600	1331600	1733000	1450100	1185400	1365900	1344900	1615400	1851100	1585500	1670500	1546800	1381900	1495500	2120300	1765400	--	--
Lmfn001158	467.08	169.01	468.09	C20H20O13	[M-H]-	Ginnalin A (2,6-Di-O-Galloyl-1,5-Anhydro-D-Glucitol)	Phenolic acids	Phenolic acids	-	1	569330	596340	845120	1095900	1004000	1228000	11523000	9932200	9829500	2480100	2916300	2500400	11337000	11501000	12007000	4627800	5671700	6682400	4562500	4405800	6535200	--	--
Lmfn001258	467.08	169.01	468.09	C20H20O13	[M-H]-	Maplexin D (2,4-Di-O-Galloyl-1,5-Anhydro-D-Glucitol)	Phenolic acids	Phenolic acids	1355573-86-2	1	813480	1109200	741300	1547800	1331100	2085800	13440000	12559000	12863000	3372600	3620800	3294300	12194000	14064000	13184000	7636300	7072700	8096400	6486600	7432100	6576200	--	--
Hmmp002121	469.12	317.08	468.113	C23H16O11	[M+H]+	Isorhamnetin-3-O-gallate	Flavonoids	Flavonols	-	1	33594	34240	31292	8754	17066	29771	211990	207580	181970	142080	106890	125180	370770	417820	336160	257220	552090	389950	185590	266180	216790	--	--
Hmjn008136	469.33	469.33	470.34	C30H46O4	[M-H]-	Camaldulenic acid	Terpenoids	Triterpene	71850-15-2	1	6957800	7835200	7711600	2024700	2005100	2125200	9693900	8745700	8905300	4239000	5613000	4428500	17120000	18940000	17666000	16430000	14312000	15281000	10479000	10537000	10278000	--	--
pmn001704	469.33	423.33	470.34	C30H46O4	[M-H]-	2,3-Dihydroxy 5(6),12(13)diene ursolic acid	Terpenoids	Triterpene	-	3	9824.8	11267	12164	14945	16871	15947	11646	12406	10889	11763	10118	10534	15537	18549	18873	16846	14970	19270	14767	14727	12826	--	--
Cmmp006152	471.31	471.31	472.319	C29H44O5	[M-H]-	Norarjunolic acid	Terpenoids	Triterpene	60393-90-0	3	190880	219920	212120	228100	226260	220720	7950400	7680300	7505700	4530600	4407800	4643400	15356000	15565000	15440000	11009000	10500000	11507000	6651800	6980100	7117100	--	--
pmn001706	471.35	471.35	472.355	C30H48O4	[M-H]-	2-Hydroxyoleanolic acid	Terpenoids	Triterpene	26707-60-8	1	2541400	2530300	2458500	1884100	2054400	2079700	6724100	5574900	6437200	5282500	5162200	5131900	8281700	7109800	8080200	7367100	7205900	6817900	6939600	6324200	6094100	--	--
pmp000266	473.36	207.17	472.355	C30H48O4	[M+H]+	3β,19α-Dihydroxyolean-12-en-28-oic acid	Terpenoids	Triterpene	-	3	3854.7	6492	5373.2	1251.4	1622.3	1511.1	11307	8492.2	7820.3	9733.7	5956.8	6221.5	10247	11263	6450.8	10603	15267	13579	5578.8	7158.6	4772.5	--	--
Lmsn012425	471.35	277.22	472.355	C30H48O4	[M-H]-	Rubusic acid (3β,7α-Dihydroxyolean-12-en-28-oic acid)	Terpenoids	Triterpene	23984-26-1	1	140120	149630	144790	48318	49805	50945	26962	26041	29038	41230	39959	38165	24826	24826	24523	16124	16354	17490	43900	47521	43069	--	--
Lmzn006169	471.35	471.35	472.355	C30H48O4	[M-H]-	Pomolic acid	Terpenoids	Triterpene	13849-91-7	1	801680	906580	863090	325340	317230	351290	4249500	4239100	4187900	2824000	2719300	2680900	3873000	3974400	3979800	5838400	5873000	6072500	3364000	3369300	3388000	--	--
Lmzn006284	471.35	471.35	472.355	C30H48O4	[M-H]-	2α-Hydroxyursolic acid	Terpenoids	Triterpene	-	1	2563000	2476800	2392200	1753900	1913400	1795800	6048600	5577400	6007900	5599100	4673200	5052600	8942000	7713200	8165400	7834200	7340100	7094600	5946800	6152300	6332000	--	--
Lmzn206284	471.35	471.35	472.355	C30H48O4	[M-H]-	Terminic acid	Terpenoids	Triterpene	-	1	2632500	2361200	2412100	1828300	1847900	1884600	6064900	5601600	5850700	5367900	5461600	4914300	8476000	7759600	9032300	6742000	7395500	6349400	6619800	6481500	6383900	--	--
Zmpn008194	471.35	471.35	472.355	C30H48O4	[M-H]-	Corosolic acid	Terpenoids	Triterpene	4547-24-4	1	2606400	2794400	2733300	2697900	2805000	2394400	5215800	4786200	5043500	3846700	3479600	3520400	7794700	7472900	7538500	7480500	7308700	6655600	5822300	5501400	5640300	--	--
mws1610	471.35	471.35	472.355	C30H48O4	[M-H]-	Maslinic acid	Terpenoids	Triterpene	4373-41-5	1	2555900	2411700	2321900	2015200	2079700	1779700	5966000	5713600	6109600	5381500	5243900	5188000	7645300	7338900	7860500	7336900	7358500	6353400	6264800	6010800	6526000	C16939	--
Hmbn005207	471.35	471.35	472.355	C30H48O4	[M-H]-	Hederagenin	Terpenoids	Triterpene Saponin	465-99-6	3	800140	875990	856280	314180	308200	338890	4405200	3995100	4106700	2772600	2707900	2684100	3817800	4071600	3848800	5965400	5724900	5855100	3400100	3377700	3298600	--	--
pmb1912	474.17	327	473.166	C20H23N7O7	[M+H]+	10-Formyltetrahydrofolic Acid	Alkaloids	Alkaloids	2800-34-2	1	1601900	1911100	1859600	1709100	1390000	1663000	1510300	1223100	1183100	1379900	1064500	1075100	1326500	1554100	1143900	1248500	1204100	1288600	1149100	1339100	1160600	C00234	ko00670,ko00970,ko01100,ko01200
pmn001523	473.04	169	474.043	C21H14O13	[M-H]-	Trigallic acid	Phenolic acids	Phenolic acids	2131-66-0	2	295550	267860	317080	488620	487340	462100	1091800	980580	1082400	336860	297630	287610	376010	312680	383280	560430	559250	684170	427790	472180	486270	--	--
pmn001641	475.09	300	476.095	C22H20O12	[M-H]-	Kaempferide-3-O-glucuronide	Flavonoids	Flavonols	-	3	36271	30716	27620	28068	25152	21133	34185	29090	32958	10240	31274	8060.2	18543	17706	11073	21932	33324	27750	23133	17828	17862	--	--
Lmhn006206	475.12	167.03	476.132	C23H24O11	[M-H]-	Flavoyadorinin B	Flavonoids	Flavones	-	3	72111	91252	108310	115300	97194	108190	315280	261670	306500	161210	168800	164850	91697	84447	87425	53866	42603	68817	133610	133040	123700	--	--
pmp000172	477.14	315.08	476.132	C23H24O11	[M+H]+	5,2'-Dihydroxy-7,8-dimethoxyflavone glycosides	Flavonoids	Flavones	-	3	13683	17878	19559	25302	19739	18528	20034	17216	19071	24154	20481	17270	9410.1	14934	12045	22384	16471	17537	14462	19286	12137	--	--
Hmjp003123	479.08	303.06	478.075	C21H18O13	[M+H]+	Quercetin-5-O-glucuronide	Flavonoids	Flavonols	-	1	7241600	6491700	7599300	9028200	9702800	8520600	5808000	6078700	5552900	9520600	9839000	10391000	12178000	10865000	10476000	10656000	8249800	8666700	8395700	8832000	10373000	--	--
Zmhn004909	477.06	169.01	478.075	C21H18O13	[M-H]-	3,4-Digalloylshikimic acid	Phenolic acids	Phenolic acids	-	3	278150	197040	210620	1142700	1259700	1005500	4931000	5373300	4062400	780540	703350	702240	891460	1105200	970280	477900	450360	438490	1187800	1642000	1550900	--	--
Lmqp003647	479.08	303.05	478.075	C21H18O13	[M+H]+	Herbacetin-3-O-glucuronide	Flavonoids	Flavonols	-	1	4312000	5179800	4590000	6932300	6738600	6284100	4388300	4020400	3891900	8029600	7179200	7884300	9602000	10463000	9706000	7273100	8032700	7200400	5723100	6567100	6177300	--	--
Lmfn003760	477.07	301.04	478.075	C21H18O13	[M-H]-	Quercetin-4'-O-glucuronide	Flavonoids	Flavonols	201463-36-7	1	1978900	2051100	2166900	2776700	3119000	2855600	1964300	1965600	2037400	3923200	3284900	3229000	3285900	4108700	3643800	3183000	3017000	3938600	2647300	3504100	2519900	--	--
Lmsn004090	477.1	169.01	478.111	C22H22O12	[M-H]-	1-O-Galloyl-3-O-p-Coumaroyl-β-D-glucose	Phenolic acids	Phenolic acids	-	1	390140	425320	420760	808390	986780	659460	1407200	1405200	1420900	435280	434190	205860	1725000	1649700	1713200	713150	627030	781210	969400	914640	987020	--	--
Lmsn003582	477.1	169.01	478.111	C22H22O12	[M-H]-	1-O-Galloyl-4-O-p-Coumaroyl-β-D-glucose	Phenolic acids	Phenolic acids	-	1	3959500	3344900	3626900	328870	277120	329460	2712200	2699700	2552300	1126200	1537200	1512900	839280	710980	700090	4106800	3163200	4187100	1232500	1543100	908960	--	--
Hmcp002207	479.12	317.06	478.111	C22H22O12	[M+H]+	Isorhamnetin-7-O-glucoside (Brassicin)	Flavonoids	Flavonols	6743-96-0	1	5904500	5647000	4993900	6551700	6224200	6032300	7271700	8235900	8050600	5791500	5494800	5514900	6218500	5671400	5752000	6124700	5648800	6250700	4625300	6014300	6233300	--	--
Lmjp002906	479.12	317.07	478.111	C22H22O12	[M+H]+	Rhamnetin-3-O-Glucoside	Flavonoids	Flavonols	27875-34-9	1	5209900	5759000	5144600	6087400	6303200	6944900	8059800	8849700	8382200	6092600	6282200	5130100	5706200	6260300	6028100	6394200	6203800	6621500	4919900	6010800	6546100	--	--
Lmsn004162	477.1	169.01	478.111	C22H22O12	[M-H]-	1-O-Galloyl-2-O-p-Coumaroyl-β-D-glucose	Phenolic acids	Phenolic acids	94356-18-0	1	189410	204500	234750	1164200	1183400	1363300	5060300	5127500	4677200	781830	862460	693650	903520	1098600	928710	397370	297230	470090	1173800	1432100	1485600	--	--
Hmgp002036	479.12	317.06	478.112	C22H22O12	[M+H]+	Nepetin-7-O-glucoside	Flavonoids	Flavones	569-90-4	1	5836300	5380600	5863200	5981000	6586600	6242500	8483800	7061600	8661400	5931600	6412500	5230200	5655600	5979900	5831500	5384600	5987000	6890900	6509100	6074300	6069700	--	--
Zmhn003046	477.14	337.09	478.147	C23H26O11	[M-H]-	4-O-(6'-O-Glucosylferuloyl)-3,4-dihydroxybenzyl alcohol	Phenolic acids	Phenolic acids	-	2	229180	269680	281040	210250	248810	274970	327320	328260	330150	335900	339580	348650	273430	285060	238330	223160	246160	262080	233780	270900	251590	--	--
Lmnn002886	477.14	179.03	478.148	C23H26O11	[M-H]-	1'-O-(3,4-Dihydroxyphenethyl)-O-caffeoyl-glucoside	Phenolic acids	Phenolic acids	-	2	10088000	10773000	9734500	14230000	15135000	16199000	10215000	9673000	10422000	17206000	16742000	18053000	17209000	18093000	20814000	15546000	15195000	17725000	13672000	13521000	14251000	--	--
pmn001525	477.14	169	478.148	C23H26O11	[M-H]-	3,5-Digalloylshikimic acid	Phenolic acids	Phenolic acids	95753-52-9	3	3698700	4118300	4670200	2194100	1803300	2228500	2291200	1811200	1874200	2046500	2647500	2001800	2395900	2659400	1903100	2369500	2606800	2380500	2405500	2333800	2511400	--	--
Lmpp003296	479.08	303.05	479.082	C21H19O13+	[M]+	Delphinidin-3-O-glucuronide	Flavonoids	Anthocyanidins	-	2	5732800	5134500	6659100	7742300	8022000	8210300	5247500	3677500	5427500	8435100	8308500	9658200	9995200	9628400	9148100	8423900	7898900	8181200	7244600	5956800	8876200	--	--
Lmdp002969	481.1	319.06	480.09	C21H20O13	[M+H]+	Myricetin-3-O-galactoside	Flavonoids	Flavonols	15648-86-9	2	1620400	1795400	1799100	1255000	1252100	1500500	2392500	2324000	1777000	1831100	1651300	1692500	713740	952670	866820	1136700	1118300	1094100	1467400	1534000	1235400	--	--
Lmpp003465	481.1	319.04	480.09	C21H20O13	[M+H]+	Myricetin-3-O-glucoside	Flavonoids	Flavonols	19833-12-6	2	1404200	1665300	1428900	1207500	1336100	1380800	2276100	2491000	2358500	1598700	1694600	1770800	750390	786050	734100	1002900	916080	908820	1258000	1114600	1011600	--	--
Lmfp003403	481.1	319.05	480.09	C21H20O13	[M+H]+	Quercetagetin-7-O-glucoside	Flavonoids	Flavonols	548-75-4	2	1566100	1535400	1350900	1205300	1236200	1548800	2172700	1696800	2014900	1619300	1343800	1693700	655700	735750	763030	942370	1045700	1031800	1225100	1478300	1219700	--	--
Lmtp003948	481.13	319.05	480.127	C22H24O12	[M+H]+	3',5',5,7-Tetrahydroxy-4'-methoxyflavanone-3'-O-glucoside	Flavonoids	Flavones	-	2	1625100	1294000	1583500	1176700	1445500	1514500	1929900	1896800	1764900	1757300	1694800	1650600	703150	864420	785680	902810	968780	1164800	1189900	1467600	1273500	--	--
Lmsn000842	481.06	301	482.07	C20H18O14	[M-H]-	4,6-(S)-Hexahydroxydiphenoyl-β-D-glucose	Phenolic acids	Phenolic acids	36378-48-0	1	23447000	22388000	26612000	22614000	23323000	23774000	26818000	26611000	24103000	36830000	36784000	35563000	45815000	44449000	44838000	24473000	24138000	28477000	18956000	25492000	28674000	--	--
pmn001628	481.06	275	482.07	C20H18O14	[M-H]-	4,6-(S)-Hexahydroxydiphenoyl-D-glucose	Phenolic acids	Phenolic acids	23094-68-0	2	14158000	13998000	16268000	13208000	14632000	14756000	15146000	15594000	14196000	22538000	20363000	20874000	27685000	27036000	27802000	14227000	14303000	17732000	11690000	13936000	16634000	--	--
pmb3066	481.14	319.2	482.142	C22H26O12	[M-H]-	5-O-p-Coumaroylshikimic acid O-glucoside	Phenolic acids	Phenolic acids	-	2	28008	25818	30063	21963	37408	27273	66814	70626	57115	83428	62285	80654	44754	43680	31578	43661	59997	39037	38538	36374	49584	--	--
pmb3072	481.14	319.3	482.142	C22H26O12	[M-H]-	3-O-p-Coumaroylshikimic acid-O-glucoside	Phenolic acids	Phenolic acids	-	2	32968	25178	31907	35124	29093	38362	28294	34241	11242	22517	13800	15410	14986	19566	17114	33830	40277	32980	24223	32296	27464	--	--
Wmhn001495	483.08	169.01	484.077	C20H20O14	[M-H]-	1,4-Di-O-Galloyl-D-glucose	Phenolic acids	Phenolic acids	-	1	3869300	3718000	3834800	4737300	5193100	4803500	3069900	3539200	3845300	3285200	3126300	3202300	3821800	3627400	3791300	4500400	4473400	4307000	3502800	3697500	3945100	--	--
MWS20202	485.09	153.02	484.085	C20H20O14	[M+H]+	1,6-di-O-galloyl-β-D-glucose	Phenolic acids	Phenolic acids	-	1	402830	404080	502840	374870	353100	250370	218530	146400	189190	313590	349160	236120	400700	307910	319280	313180	305420	264530	266990	353840	371490	C04101	--
Hmlp001270	485.09	153.01	484.086	C20H20O14	[M+H]+	2,3-Di-O-galloyl-D-glucose	Phenolic acids	Phenolic acids	-	1	404820	348520	391050	254860	304020	222630	148770	202860	192790	262480	225740	215350	378020	375840	440420	273690	191360	325730	228210	264950	292510	--	--
Hmjp004736	487.12	139.04	486.115	C24H22O11	[M+H]+	Epigallocatechin-3-O-(3,5-O-dimethyl)gallate	Flavonoids	Flavanols	-	3	46093	37438	48237	49742	60514	49386	55379	82698	45900	11310	30014	30716	31182	34433	34719	31712	15920	30925	40235	26562	41122	--	--
HJN106	485.33	467.32	486.334	C30H46O5	[M-H]-	Ceanothic acid	Terpenoids	Triterpene	21302-79-4	1	31328	33143	31508	47282	48727	49640	89738	82664	88424	22036	26145	23530	145150	145960	144350	95257	93503	102360	74568	77540	76930	--	--
Lmsn011830	485.33	485.33	486.335	C30H46O5	[M-H]-	2α,19α-Dihydroxy-3-oxours-12-en-28-oic acid	Terpenoids	Triterpene	176983-21-4	3	858240	898390	923930	1142200	1145100	1150900	2027200	1936600	2003400	947280	938780	863320	3226200	3310800	3177000	2235000	2227500	2415000	1775900	1788500	1767300	--	--
pmp000444	487.34	469.33	486.335	C30H46O5	[M+H]+	27,28-Dicarboxyl ursolic acid	Terpenoids	Triterpene	-	2	105310	111470	100400	24415	26945	22979	92250	95447	93385	64890	71458	70068	118530	116260	114630	89447	94909	95317	87608	85045	84434	--	--
Li512114	485.36	453.34	486.371	C31H50O4	[M-H]-	Corosolic Acid Methyl Ester	Terpenoids	Triterpene	4518-70-1	3	87359	102180	96046	56888	53322	58189	75448	60698	59928	104000	100130	94465	84238	102920	78039	74029	73570	105750	68852	68339	67922	--	--
pmn001527	487.18	124	488.189	C22H32O12	[M-H]-	Di-O-galloyl Methyl gallate	Flavonoids	Flavanols	-	3	221320	230210	214910	230270	207170	214160	410890	404420	403920	272080	278420	253970	182390	168130	159410	409490	412820	487280	268360	287310	292440	--	--
Zmpn006881	487.34	469.32	488.35	C30H48O5	[M-H]-	Tormentic acid	Terpenoids	Triterpene	13850-16-3	2	1495300	1623300	1533000	580710	555980	586770	590800	500510	511520	452290	498630	449970	1008000	1170600	1012400	1015200	1034000	1071300	831110	808410	841250	--	--
pmp000269	489.36	407.33	488.35	C30H48O5	[M+H]+	Arjunic Acid	Terpenoids	Triterpene	31298-06-3	1	126840	110720	121350	100140	132890	108130	215580	206950	222500	172270	171710	201200	356160	320210	362270	317590	320650	346480	254310	230920	305840	--	--
pmn001708	487.34	425.34	488.35	C30H48O5	[M-H]-	Asiatic acid	Terpenoids	Triterpene	464-92-6	1	53345	62627	54965	65971	66730	64514	99788	96255	97689	63082	61379	62108	131850	132590	132300	116440	118210	120360	91332	94487	99950	C08617	--
MWSCX013	489.35	201.16	488.35	C30H48O5	[M+H]+	Euscaphic acid	Terpenoids	Triterpene	53155-25-2	1	253080	325120	276140	281210	280980	285900	552060	555330	595090	309530	366360	315040	771230	893480	760050	893240	851700	934940	536670	564650	575600	C17890	--
Hmjn003948	487.35	487.35	488.35	C30H48O5	[M-H]-	Madasiatic acid	Terpenoids	Triterpene	26532-66-1	3	3677200	3626700	3640600	1721700	1794200	1707600	15264000	15372000	14843000	14125000	13697000	13706000	18601000	18676000	19051000	17585000	17713000	17973000	15177000	15477000	14740000	--	--
Hmhn007817	487.34	469.33	488.35	C30H48O5	[M-H]-	2α,3α-Dihydroxyursolic acid	Terpenoids	Triterpene	-	1	1100900	1055200	1108700	1082100	1045500	1054600	2047500	1896200	1972200	1478300	1467500	1504900	2833400	2830400	2878800	2676600	2781600	2846200	2135600	2116700	2162300	--	--
Smpn009230	487.34	487.34	488.35	C30H48O5	[M-H]-	2α,3α,23-trihydroxyolean-12-en-28-oic acid	Terpenoids	Triterpene	-	3	3427300	3592700	3574500	1679600	1630000	1653300	15369000	14674000	14961000	13498000	13150000	13105000	18605000	18413000	18275000	17370000	17162000	17940000	14658000	15143000	14709000	--	--
Lmmp003903	491.12	287.05	490.111	C23H22O12	[M+H]+	Kaempferol-3-O-(2''-acetyl)glucoside	Flavonoids	Flavonols	-	1	11029000	11220000	11243000	6090600	6335300	6053800	7194000	6718700	6824100	7440700	7157300	7048600	8080200	7801600	8009700	7129700	6761600	7900200	7032400	7288400	7904400	--	--
Lmmn003398	489.11	285.04	490.111	C23H22O12	[M-H]-	Kaempferol-3-O-(6''-acetyl)glucoside	Flavonoids	Flavonols	-	1	9004800	11948000	10368000	13483000	12506000	10879000	8118800	7500000	5122200	13110000	9525200	12425000	11713000	9871200	7980300	13607000	10715000	13195000	11805000	13905000	15116000	--	--
pmb0736	493.13	331.08	492.127	C23H24O12	[M+H]+	Tricin-7-O-Glucoside	Flavonoids	Flavones	32769-01-0	2	89762	87010	87107	74583	115040	111440	89944	98288	79294	94417	88078	70658	55816	64640	63408	51514	69001	79978	77256	68623	95669	--	--
Lmgp004829	493.13	331.08	492.127	C23H24O12	[M+H]+	5,7,4'-Trihydroxy-6,8-dimethoxyisoflavone-7-O-galactoside	Flavonoids	Isoflavones	-	2	81655	64565	87911	101410	74128	75057	70994	82002	85353	83986	92415	94548	76338	75266	48554	61447	54553	76093	63377	83857	81721	--	--
Hmgp002238	493.14	331.08	492.128	C23H24O12	[M+H]+	Jaceosidin-7-O-Glucoside	Flavonoids	Flavones	25474-11-7	2	99411	92704	116980	114740	106970	93774	74833	96125	80544	93590	78265	72129	63896	68460	59475	68205	48275	58527	66336	66678	81941	--	--
Lmmn003041	491.19	359.15	492.2	C25H32O10	[M-H]-	Isolariciresinol-9'-O-xyloside	Lignans and Coumarins	Lignans	97055-97-5	3	237430	158170	207820	116670	160640	82804	393130	409220	343980	294890	284930	281020	46572	86511	68306	790650	748360	918580	209540	194280	335460	--	--
Cmsp004305	493.21	163.08	492.2	C25H32O10	[M+H]+	(7S,8R-Threo-3',4,9'-trihydroxy-3-methoxy-4',7-epoxy-neolignan-9-O-rhamnoside	Lignans and Coumarins	Lignans	-	2	58917	43038	32776	153520	139690	117010	33714	48040	75606	111180	64698	110510	118410	60090	126540	124080	142600	124630	86514	111960	92528	--	--
Cmsn002371	491.19	327.12	492.2	C25H32O10	[M-H]-	Isolariciresinol-9-O-xyloside	Lignans and Coumarins	Lignans	-	2	1985300	1849400	1946500	3680400	5039700	4894600	2036800	2029900	2355500	3415200	2905100	2953400	2567600	2575800	2904100	4635100	3916300	4490800	3193000	3504500	3146300	--	--
Hmlp002821	495.08	319.04	494.07	C21H18O14	[M+H]+	Myricetin-3-O-glucuronide	Flavonoids	Flavonols	77363-65-6	1	461410	532810	518810	700260	852100	921020	339560	378770	384010	935320	800890	1059700	649590	772460	688080	529190	510880	493590	580200	699890	552130	--	--
Lmsn004321	493.1	169.01	494.106	C22H22O13	[M-H]-	1-O-Caffeoyl-3-O-galloyl-β-D-glucose	Phenolic acids	Phenolic acids	-	2	103180	107160	130450	67362	95598	49250	358570	381540	336010	647000	646430	598220	471620	602930	484320	410200	375570	369940	307860	387240	319770	--	--
Lmtn002997	493.1	331.05	494.106	C22H22O13	[M-H]-	Mearnsetin-3-O-glucoside	Flavonoids	Flavones	-	1	908260	1026600	1210800	1725300	1658000	1668000	3816700	4144400	4000400	2295200	2165400	2455300	3181200	3301400	2544200	2360000	2146400	2475900	2221500	2177500	2250800	--	--
pmn001363	493.11	313.07	494.121	C26H22O10	[M-H]-	Salvianolic acid N	Phenolic acids	Phenolic acids	-	3	24950	21474	18940	20721	34043	30603	50272	55188	49994	94302	111460	96667	112160	135170	114280	68976	86208	81073	65629	77743	60849	--	--
Zmln000668	493.12	169.01	494.127	C19H26O15	[M-H]-	Monogalloyl-diglucose	Phenolic acids	Phenolic acids	-	2	293080	209930	228520	271010	272590	256050	432120	434120	423890	512900	589440	575440	665240	635040	594190	323680	386460	399270	326670	338750	448790	--	--
pmp000715	495.15	137.02	494.142	C23H26O12	[M+H]+	6-(2,3-Dihydroxybenzoyl)sweroside	Terpenoids	Monoterpenoids	-	3	14519	29012	24896	22114	19698	20602	21511	44750	43211	88596	54260	32831	37867	54827	60016	41756	51106	49879	40839	26907	23298	--	--
HJN054	493.21	361.16	494.215	C25H34O10	[M-H]-	Secoisolariciresinol-9'-O-xyloside	Lignans and Coumarins	Lignans	-	3	1549700	1954200	1628100	1678600	1484500	1672500	2103100	2015300	1916800	4720500	4455600	6200300	3221100	2177400	3381000	4143200	2946600	4344700	2954300	2434900	2761900	--	--
Zmhn003297	495.08	343.07	496.085	C21H20O14	[M-H]-	3-O-Digalloyl quinic acid	Phenolic acids	Phenolic acids	-	1	957350	848910	648810	1122300	592120	923280	1473200	1416200	1583100	1736100	1477900	1413700	1079700	969190	807240	1346900	1098400	1490400	841470	1176400	1121700	--	--
Lmfn001584	497.09	169.01	498.101	C21H22O14	[M-H]-	Methyl 4,6-di-O-galloyl-D-glucoside	Phenolic acids	Phenolic acids	-	3	196860	196690	261680	593630	801920	644850	540200	405160	620340	620730	620470	642520	429920	434720	424020	730780	621830	779640	520810	440870	466600	--	--
Smgp006859	499.21	337.16	498.2	C26H30N2O8	[M+H]+	Strictosamide	Alkaloids	Plumerane	23141-25-5	3	9456.3	9026.1	11202	6347.2	7828.7	7668.5	74110	68941	69768	42242	42272	44513	64432	62757	61462	29490	33806	36026	34333	34540	39672	C16724	--
pmb3061	499.15	163.1	500.153	C22H28O13	[M-H]-	5-O-p-Coumaroylquinic acid O-glucoside	Phenolic acids	Phenolic acids	-	2	168250	183500	180760	9	9	9	301710	283810	290950	219360	217800	198080	364670	378440	330530	448570	462940	551980	235220	222040	233810	--	--
Lmhn003799	501.1	307.05	502.111	C24H22O12	[M-H]-	Feruloylferuloyltartaric acid	Phenolic acids	Phenolic acids	-	3	58891	59853	60308	70402	90241	82690	78231	75919	70253	47139	49963	56151	63273	60469	60762	72700	61612	72850	65009	68177	58977	--	--
mad2394	501.1	337.05	502.111	C24H22O12	[M-H]-	Sinapoyl-p-coumaroyltartaric acid	Phenolic acids	Phenolic acids	-	3	719450	732320	769390	1150400	967680	989140	1064500	1046100	967360	446660	398620	428250	631790	693220	684070	888660	938340	937960	771950	779970	713650	--	--
Smnn005025	501.32	501.32	502.329	C30H46O6	[M-H]-	Schisphenthin B	Terpenoids	Triterpene	-	3	35831	38849	27437	12002	11279	11294	6406	5489	8897.4	6980.8	4695	5812.4	9	9	9	6756.4	11191	14763	16118	15311	15268	--	--
pmn001642	503.08	459.1	504.09	C23H20O13	[M-H]-	Kaempferol-3-O-(2''-O-acetyl)glucuronide	Flavonoids	Flavonols	-	3	35898	45977	29096	42591	33459	35062	30801	35309	28966	40681	61209	38596	54555	47785	55288	53523	50847	50259	47522	28884	30306	--	--
Lmsn004322	503.12	179.03	504.127	C24H24O12	[M-H]-	1,6-Di-O-caffeoyl-β-D-glucose	Phenolic acids	Phenolic acids	-	3	188040	203560	187970	565840	580690	465590	662300	591130	623850	129610	122160	112340	388060	416560	414430	260960	222190	296000	319990	349330	378470	--	--
Lmsn004970	503.12	179.04	504.127	C24H24O12	[M-H]-	3,6-Di-O-caffeoyl glucose	Phenolic acids	Phenolic acids	-	3	161150	211390	160050	520620	541940	482670	614670	589790	480930	77403	121020	105160	322180	390110	358930	192050	262580	218350	299700	296580	317450	--	--
Cmcp006262	505.35	423.33	504.345	C30H48O6	[M+H]+	Roxburic Acid	Terpenoids	Triterpene	108657-25-6	2	5113.4	5197.5	8153.7	9	9	9	5029.7	5124.3	6369.1	6321.8	5757.8	4718.2	12593	12948	15514	15173	18245	18552	6386.4	7144.7	8168.9	--	--
Hmhn007023	503.34	485.33	504.345	C30H48O6	[M-H]-	2α,3α,19α-Trihydroxyursolic acid	Terpenoids	Triterpene	-	1	11974	13238	12239	62387	58317	57234	69324	64537	66883	9838.2	8394.1	9500.8	103130	104340	107260	55988	57639	57838	48688	49125	47224	--	--
Hmln003398	503.34	485.33	504.346	C30H48O6	[M-H]-	2α,3α,19α,23-Tetraydroxyurs-12-en-28-oic acid	Terpenoids	Terpene	-	3	47907	53577	55737	15044	15792	15838	24263	30794	21345	23404	25032	23094	67091	61271	65735	55445	59283	65445	37413	34726	41096	--	--
pmp001141	506.2	145	505.195	C25H31NO10	[M+H]+	Cimicifugamide	Alkaloids	Phenolamine	-	3	157000	157020	155940	146450	115880	139810	621320	624980	621840	808160	815850	696620	221080	226120	231740	524360	480090	598670	413000	379770	413350	--	--
Zmsp004363	507.12	303.05	506.106	C23H22O13	[M+H]+	Quercetin-3-O-(6''-acetyl)glucoside	Flavonoids	Flavonols	-	1	2442400	2340600	2330700	3011500	2977000	3007400	4869600	4833800	4210700	2736600	3060400	2656900	2920100	3034000	2847900	2664500	2677800	2778000	2983200	3353300	2957200	--	--
pmb3045	505.1	329.1	506.106	C23H22O13	[M-H]-	Tricin-7-O-Glucuronide	Flavonoids	Flavones	-	1	9	9	9	34813	38144	30237	14134	9	9	11130	10867	9803.8	8572.5	11890	12056	24091	19948	16968	14726	13297	13508	--	--
Hmln002199	505.1	300.03	506.107	C23H22O13	[M-H]-	Quercetin-3-O-(6''-acetyl)galactoside	Flavonoids	Flavonols	-	1	8495200	6020700	5846500	9503100	9739900	5504800	15615000	15339000	11251000	8964100	10510000	8976700	5482700	7811600	5843900	8251100	5170300	7123900	8521600	4620000	7094800	--	--
pmp000013	507.15	345.09	506.142	C24H26O12	[M+H]+	Eupatilin-7-O-glucoside	Flavonoids	Flavones	-	3	129140	151120	136520	76099	115070	107050	323630	321990	328520	103420	118450	93260	82254	79706	76506	69259	77756	64167	142370	149810	137770	--	--
Xmbn007315	505.3	343.16	506.215	C26H34O10	[M-H]-	Chestnutlignansoide	Lignans and Coumarins	Lignans	-	1	380240	539790	515910	165900	150270	149690	2112100	1916900	1908700	2817500	3010700	2982100	1867700	2266700	2301100	1275400	1422900	1454100	1269400	1389700	1449900	--	--
pmn001643	505.21	359.2	506.215	C26H34O10	[M-H]-	Isolariciresinol-9'-O-rhamnoside (Aviculin)	Lignans and Coumarins	Lignans	156765-33-2	3	179600	196920	177370	2296300	1966600	2049200	235610	203210	207430	343010	277690	378460	315800	334960	225340	1813400	1674700	1691400	784440	808300	699890	--	--
Smpp002257	507.15	303.05	507.15	C24H27O12+	[M]+	Delphinidin-3-O-(6''-O-acetyl)glucoside	Flavonoids	Anthocyanidins	-	2	33432	37912	16387	39559	31141	20141	19548	17331	19248	19808	22654	25113	16988	14321	9721.2	30197	22595	18973	15288	32177	20071	--	--
Lmtn002916	507.08	331.05	508.085	C22H20O14	[M-H]-	Mearnsetin-3-O-glucuronide	Flavonoids	Flavones	-	3	29463	29379	36858	116730	136200	163810	108370	148160	148690	73296	46733	54258	91519	108520	90907	75224	71564	88540	75774	76341	68285	--	--
Lmsn003644	507.11	169.01	508.122	C23H24O13	[M-H]-	1-O-Galloyl-6-O-Feruloyl-β-D-glucose	Phenolic acids	Phenolic acids	-	1	2442200	2101200	2226700	2186500	1947600	1819100	2363600	2413900	2472000	1975800	1982400	1891600	2354100	2217900	2055700	2505800	2493200	2313500	1962400	2292100	2051600	--	--
Lmsn003805	507.11	169.01	508.122	C23H24O13	[M-H]-	1-O-Galloyl-4-O-Feruloyl-β-D-glucose	Phenolic acids	Phenolic acids	-	1	2425600	2135000	2385100	2165000	2137300	2188100	2291000	2543400	2509400	2017300	2164200	1890100	2274200	2301300	2318700	3011900	2212900	2353100	2155700	2245100	2193100	--	--
Lmsn004092	507.11	169.01	508.122	C23H24O13	[M-H]-	1-O-Galloyl-3-O-Feruloyl-β-D-glucose	Phenolic acids	Phenolic acids	-	1	2090200	2265000	2145000	2029900	2002800	1945400	2332500	2086900	2197900	1928400	2194000	1829100	2302500	2392200	2189000	2627800	2417400	2801500	1892800	1905300	2124900	--	--
Cmsn001563	513.09	361.08	514.095	C21H22O15	[M-H]-	1,7-Di-O-galloyl-D-sedoheptulose	Phenolic acids	Phenolic acids	-	3	39673	56609	32115	27363	26890	28294	81688	89694	85616	81831	96375	101850	29267	34607	36247	88821	75459	69020	45699	78101	45989	--	--
pmb3055	513.1	191.1	514.132	C22H26O14	[M-H]-	p-Coumaroylquinic acid-4'-O-glucuronide	Phenolic acids	Phenolic acids	-	2	889890	872690	1222800	463470	581930	467130	2224000	2277300	2036000	1691900	1834600	1914200	1850000	1428300	1703100	852410	1349300	1069100	904120	1294000	1547000	--	--
Zmhn00785	515.16	341.11	516.169	C19H32O16	[M-H]-	Di-O-Glucosylquinic acid	Phenolic acids	Phenolic acids	-	2	6375800	6619400	5383300	15083000	13189000	13912000	5631800	7232600	7224800	7337100	8145200	7972900	5420600	6127500	6933400	5800000	6159700	5763200	6672500	7648700	6800300	--	--
pmp000530	519.19	357.13	518.179	C26H30O11	[M+H]+	Phellodendroside	Flavonoids	Flavanonols	40451-69-2	3	62884	126030	44279	104460	109020	76299	115590	204350	190830	252230	239880	233170	148650	199820	242170	228560	322890	326430	159430	100520	190190	--	--
pmn001644	519.08	300	520.085	C23H20O14	[M-H]-	Quercetin-3-O-(2''-acetyl)glucuronide	Flavonoids	Flavonols	-	3	48053	41181	43010	74156	97632	56934	1795700	1422600	1901600	52502	41354	39581	26352	20445	46734	70868	95643	115320	313190	368400	313270	--	--
Li512111	519.11	315.05	520.122	C24H24O13	[M-H]-	Isorhamnetin-3-O-(6''-acetylglucoside)	Flavonoids	Flavonols	-	3	116670	106750	128620	224730	226920	233520	4336600	4653700	4250500	134490	93392	102570	77140	59650	91437	226630	190800	242190	869570	961720	821050	--	--
pmn001739	519.15	183.1	520.158	C25H28O12	[M-H]-	6'-Trans-Cinnamoyl-8-epikingisidic acid	Phenolic acids	Phenolic acids	-	2	9	9	9	2100.7	3454.9	3147	11650	10723	12534	6516.9	7596.8	4919.3	66306	63725	59971	10491	6170.4	10864	11726	19706	16364	--	--
pmp000682	538.22	359.14	520.168	C26H32O11	[M+NH4]+	Matairesinol-4'-O-glucoside (Matairesinoside)	Lignans and Coumarins	Lignans	23202-85-9	2	3430800	3542800	3442100	2968900	2849200	2892000	3378300	3398500	3501400	5393000	5206100	5133700	4848200	4677300	4752200	3623400	3565100	3901000	3746600	4105500	3999600	--	--
pmn001378	519.19	357.14	520.194	C26H32O11	[M-H]-	Pinoresinol-4-O-glucoside	Lignans and Coumarins	Lignans	41607-20-9	1	3128600	3219400	3711900	6492500	6998500	6642200	18855000	19491000	19448000	18678000	18982000	19508000	22834000	22643000	21045000	18532000	18519000	19953000	14362000	15815000	15098000	C17529	--
pmb3041	521.09	329.2	522.101	C23H22O14	[M-H]-	Tricin-7-O-saccharic acid	Flavonoids	Flavones	-	3	480580	516590	522770	213410	282320	237400	374060	386520	332070	552970	487610	471790	458220	523230	470150	622530	566620	566110	449380	464020	462060	--	--
pmn001710	521.13	359.08	522.137	C24H26O13	[M-H]-	Rosmarinic acid-3'-O-glucoside	Phenolic acids	Phenolic acids	910028-78-3	3	231980	250660	245030	621380	634490	640720	318150	315460	128690	383890	382410	317880	489960	439360	385070	296030	267180	302600	318970	344910	382470	--	--
Cmbn003683	521.17	163.04	522.174	C25H30O12	[M-H]-	Marinoid C	Terpenoids	Monoterpenoids	1048964-51-7	3	7243	12654	13243	10272	18137	16640	26233	13248	21157	29586	14474	29164	7844.5	28277	15710	7863.5	13292	5428.5	16331	9110	16978	--	--
Lmyn003971	521.2	359.15	522.21	C26H34O11	[M-H]-	Dihydrodehydrodiconiferyl alcohol-4-O-β-D-glucopyranoside	Lignans and Coumarins	Lignans	-	2	846050	834530	863430	936430	1051700	970170	1379700	1282200	1405100	947190	871600	994260	843990	912580	855420	1516700	1428900	1240100	1017900	1206500	1078600	--	--
Lmmn002274	521.2	359.15	522.21	C26H34O11	[M-H]-	Isolariciresinol-9'-O-glucoside	Lignans and Coumarins	Lignans	63358-12-3	3	813930	849280	950170	907060	1013000	989230	1251200	1242700	1532400	849520	887420	874640	881190	838400	868890	1619700	1392100	1397100	1037700	1059900	1103900	--	--
Cmsp005051	523.23	137.06	522.21	C26H34O11	[M+H]+	Isolariciresinol-9-O-glucoside	Lignans and Coumarins	Lignans	-	1	1809300	1834300	2047100	1557000	1616500	1769400	2037000	2087200	2335100	2032700	2326300	1905800	1625100	1810100	1803900	1535000	1409100	1609500	1759300	1797800	1898900	--	--
HJN083	521.2	359.15	522.211	C26H34O11	[M-H]-	Lariciresinol-4'-O-glucoside	Lignans and Coumarins	Lignans	143663-00-7	3	9	9	9	318310	388850	354120	1170000	1232000	1222800	1115300	1143700	1162700	761550	808460	794050	965320	959200	967850	798760	694680	685180	--	--
Lmtn003096	523.21	361.14	524.226	C26H36O11	[M-H]-	Secoisolariciresinol 4-O-glucoside	Lignans and Coumarins	Lignans	-	1	1819500	2109100	2131300	1906200	2018300	1716300	1625600	1461300	1530200	1702700	1712900	1726400	1207900	1047800	971260	1308900	1359600	1439100	1495500	1483900	1456200	--	--
Cmsn001914	525.2	179.07	526.205	C25H34O12	[M-H]-	7R,8S-erythro-3',4,9,9'-tetrahydroxy-3-methoxy-8-O-4'-neolignan-7-O-glucopyr-anoside,	Lignans and Coumarins	Lignans	-	2	2990500	2911800	3073300	1890700	1811500	1649300	2739500	2743300	2997600	4271700	3587900	3695000	3722900	3973100	3472700	2575400	3148500	2643300	2672800	2769000	2685400	--	--
Lmhn003801	531.12	337.06	532.122	C25H24O13	[M-H]-	Feruloylsinapoyltartaric acid	Phenolic acids	Phenolic acids	-	3	740730	771180	711400	1022500	1041300	1100400	1067700	955090	946520	559180	536890	533600	851830	869670	843580	942150	830100	1013000	765440	705330	922990	--	--
pmp000587	535.11	449.1	534.101	C24H22O14	[M+H]+	Luteolin-7-O-(6''-malonyl)glucoside	Flavonoids	Flavones	-	1	131090	116530	152600	134850	125140	155260	101600	111540	120300	153530	158330	147330	154960	156920	155290	175420	188950	213370	154810	153260	128990	C10103	--
Lmdp004892	535.11	287.05	534.101	C24H22O14	[M+H]+	Kaempferol-3-O-(6''-malonyl)galactoside	Flavonoids	Flavonols	-	1	6433300	6804500	7116000	5522300	7022500	6810600	5515200	4638400	5330200	8018500	7537900	7443200	8453500	7346400	6917300	8092000	8442300	8738900	6290800	7218600	6664300	--	--
Lmmp003817	535.11	287.05	534.101	C24H22O14	[M+H]+	Kaempferol-3-O-(6''-malonyl)glucoside	Flavonoids	Flavonols	-	1	1004600	1146500	1045500	865330	694530	926080	668190	682930	520690	1297800	872010	921480	1087200	1110000	1114100	1484900	1419200	1427500	900120	1041500	1083400	--	--
Zmjp004610	537.16	375.11	536.153	C25H28O13	[M+H]+	5,4'-Dihydroxy-3,6,7,3'-tetramethoxyflavone-4'-O-glucoside	Flavonoids	Flavones	23279-19-8	3	22079	11872	19398	32196	10488	18770	45644	30482	31006	44164	47231	52331	20101	36282	26698	84774	77677	63729	37072	43373	28709	--	--
Zmcn003729	535.18	373.13	536.189	C26H32O12	[M-H]-	1-Hydroxypinoresinol-4'-O-Glucoside	Lignans and Coumarins	Lignans	-	3	60645	61900	61767	72339	85652	65182	41361	49371	47136	90330	84821	107600	45207	57570	60428	78796	99054	82696	66458	65939	63975	--	--
pmn001375	535.18	373.13	536.189	C26H32O12	[M-H]-	1-Hydroxypinoresinol-1-O-Glucoside	Lignans and Coumarins	Lignans	81495-71-8	3	31607	11316	20544	37971	66206	46588	67778	68824	61252	110000	75711	59236	69163	84653	81204	123850	73220	95224	31862	58248	66088	--	--
Hmln002100	535.18	373.13	536.189	C26H32O12	[M-H]-	Nortrachelogenin-4-O-glucoside	Lignans and Coumarins	Lignans	33464-78-7	3	20907	38936	47850	19270	52130	20678	22926	32894	21854	61649	75534	59638	127720	81585	77596	161070	215480	166830	94162	78159	111270	--	--
Cmbn003318	537.16	161.03	538.169	C25H30O13	[M-H]-	5-Hydroxy-10-O-(p-methoxycinnamoyl)adoxosidic acid	Terpenoids	Monoterpenoids	-	3	555190	522680	581590	749820	885910	859840	1041700	1148900	1092000	1275400	1175800	1158300	1264700	1201200	1193200	727160	715580	726080	896810	1002600	956580	--	--
pmp001274	542.32	483.25	541.317	C28H48NO7P	[M+H]+	2-Hydroxy-5,8,11,14,17-icosapentaenoyloxy]propyl-2-(trimethylammonio)ethyl phosphate	Alkaloids	Alkaloids	-	1	241460	252890	248720	202470	206790	183590	102570	97227	94134	90806	62202	68506	94918	106950	94898	124310	121040	133380	142220	135460	130620	--	--
pmp000589	551.1	303.05	550.096	C24H22O15	[M+H]+	Quercetin-7-O-(6''-malonyl)glucoside	Flavonoids	Flavonols	-	1	2096200	2626200	2343600	1585100	1550400	1355900	2547200	2387700	2136600	1054500	1592800	1343100	833490	1025700	1242100	1769800	1100400	1431500	1807100	891240	2327300	--	--
Hmln002189	549.09	505.11	550.096	C24H22O15	[M-H]-	Quercetin-3-O-(6''-malonyl)galactoside	Flavonoids	Flavonols	-	1	24862000	24038000	25458000	23277000	24649000	25239000	41722000	35465000	37267000	22336000	21067000	21563000	18678000	19428000	18703000	24381000	25737000	27777000	24405000	22795000	24974000	--	--
mws1138	551.15	303.04	550.143	C24H26N2O13	[M+H]+	Betanin (Betanidin-5-O-glucoside)	Alkaloids	Plumerane	7659-95-2	3	29363000	30395000	33594000	29812000	23659000	27546000	37722000	40462000	36353000	26543000	28369000	25979000	22526000	22424000	26432000	31106000	31438000	30561000	23779000	27708000	30153000	C08540	ko00965,ko01110
Hmln002355	549.2	387.15	550.204	C27H34O12	[M-H]-	5'-Methoxymatairesinoside	Lignans and Coumarins	Lignans	1691201-82-7	2	104140	84325	100540	131170	105470	118240	328920	300120	358910	412760	454330	388060	758640	614370	738620	306930	297570	250280	375040	345260	331440	--	--
pmn001371	549.2	387.15	550.205	C27H34O12	[M-H]-	Eucommin A	Lignans and Coumarins	Lignans	99633-12-2	2	1441300	1465500	1202800	504160	556690	609070	2152600	2157200	1788300	797170	1018000	955870	1676200	1734400	1778800	896450	842540	844270	1054400	812380	1254600	C10560	--
Zmjp003892	553.22	163.07	552.221	C27H36O12	[M+H]+	Nudiposide	Others	Others	62058-46-2	2	62988	71438	55603	55096	35090	50157	73840	115260	70558	64610	47830	47376	143800	172840	152270	59656	65552	59425	81391	85056	67446	--	--
pmp000848	559.14	449.1	558.131	C34H22O8	[M+H]+	Albanol B	Flavonoids	Flavones	87084-99-9	3	9	9	9	5865.4	7349.6	6226.1	6166.8	3242.8	5017.2	11373	12151	10564	15298	6953.3	9610.7	13806	21610	19425	10380	10328	11932	--	--
HJN056	557.24	509.22	558.246	C30H38O10	[M-H]-	Sesquimarocanol B	Phenolic acids	Phenolic acids	-	1	6701400	7181500	6722500	5426200	5577500	5642100	7750100	6976300	7004100	7274200	7777200	6918200	6520400	6444600	6620000	5570800	5710000	6177000	6689400	6567500	6859300	--	--
Lmhn003802	561.13	337.06	562.132	C26H26O14	[M-H]-	Sinapoylsinapoyltartaric acid	Phenolic acids	Phenolic acids	-	2	39288	25394	38607	23446	27717	27732	31132	30045	23801	22895	30496	19694	22923	23949	23875	30106	32905	36269	23396	37071	21902	--	--
Rfmb25702	561.2	357.13	562.205	C28H34O12	[M-H]-	Pinoresinol-4-O-(6''-acetyl)glucoside	Lignans and Coumarins	Lignans	-	2	13520	22774	19827	82870	62758	72051	167120	182980	130890	79263	81688	66282	102460	126790	144530	114870	69022	83588	92379	96459	102720	--	--
MWSslk068	561.34	59.01	562.351	C32H50O8	[M-H]-	Curcurbitacin IIA	Terpenoids	Triterpene	58546-34-2	3	71011	73901	76895	91610	91612	94454	74792	68221	72185	36874	38046	37003	52441	54198	48656	28571	28856	37548	54577	53252	57452	--	--
Lmtp004126	567.1	319.04	566.091	C24H22O16	[M+H]+	Myricetin-3-O-(6''-malony)glucoside	Flavonoids	Flavonols	-	1	175950	138340	189850	151630	132640	128130	191160	126220	150080	108090	132110	145510	91772	89432	89424	96874	74026	95235	125500	108510	118640	--	--
Lmmp006709	579.15	287.06	578.142	C30H26O12	[M+H]+	Kaempferol-3-O-(4''-p-coumaroyl)rhamnoside	Flavonoids	Flavonols	-	3	232240	237310	232170	78889	75653	82527	214340	196970	205320	128670	151920	142830	633490	586860	619870	383520	368570	424930	274990	275470	291850	--	--
MWSHY0171	579.15	409.09	578.142	C30H26O12	[M+H]+	Procyanidin B2	Tannins	Proanthocyanidins	29106-49-8	1	65602	44178	75252	55782	58921	43438	122450	129200	151660	131680	123760	142130	17231	44309	44071	41487	78141	55911	83832	74934	82345	C17639	--
pme0436	577.14	407.1	578.142	C30H26O12	[M-H]-	Procyanidin B3	Tannins	Proanthocyanidins	23567-23-9	1	114880	148870	146350	152250	135620	150010	158620	164870	182300	255370	226610	202340	79276	90409	75697	101200	102030	99514	141150	148370	131380	--	--
Lmqp007185	579.15	147.05	578.142	C30H26O12	[M+H]+	Kaempferol-3-O-(4''-O-p-Coumaroyl)rhamnoside	Flavonoids	Flavonols	-	3	4765	3891.2	1494.4	4546.7	2499.4	2986.9	35036	34638	39851	8648.9	13116	11152	33331	33127	37099	3747.1	4019.7	3212.1	13918	12859	16039	--	--
mws0836	577.14	425.1	578.142	C30H26O12	[M-H]-	Procyanidin B1	Tannins	Proanthocyanidins	20315-25-7	1	491850	511070	538790	642980	649140	685260	1399400	1405100	1409500	1466900	1271000	1322100	444210	523470	469500	624910	636230	658940	806560	805080	781520	--	--
Lmqp007331	579.15	147.05	578.142	C30H26O12	[M+H]+	Kaempferol-3-O-(3''-O-p-Coumaroyl)rhamnoside	Flavonoids	Flavonols	-	3	9	9	9	9	9	9	34760	33783	41133	11354	11153	11767	35533	34667	35992	8256	7509.9	6329.6	11286	13123	12505	--	--
Smsp002643	579.17	271.06	579.171	C27H31O14+	[M]+	Pelargonidin-3-O-rutinoside	Flavonoids	Anthocyanidins	-	2	72784	85550	72429	55133	56852	63455	78568	41708	34864	76668	89891	51904	37515	38515	28555	42778	39682	41300	65014	51777	55312	C12644	ko00942
Zmjp003179	581.15	449.11	580.142	C26H28O15	[M+H]+	Orientin-2''-O-xyloside	Flavonoids	Flavonoid carbonoside	-	3	38840	52472	45748	56967	61610	62454	31736	15553	40974	26676	18033	26130	13052	97340	25394	33523	42560	138130	31680	40615	28928	--	--
Zmhn001446	579.21	417.16	580.216	C28H36O13	[M-H]-	Syringaresinol-4'-O-glucopyranosid	Lignans and Coumarins	Lignans	-	1	817730	900610	797650	832940	941700	822280	2706200	2420300	2567000	926980	897830	943580	2570800	2808800	2521800	984180	848450	916890	1282300	1333700	1394800	--	--
Lmjp001877	581.15	287.05	581.15	C26H29O15+	[M]+	Cyanidin-3-O-sambubioside [Cyanidin-3-O-(2''-O-xylosyl)glucoside]	Flavonoids	Anthocyanidins	63535-17-1	2	13334	11900	4970	12683	11543	6705.6	33286	28756	22498	23849	25571	28847	7310	8551.4	12289	6547.5	5819.1	13595	8004.4	21229	11918	C20490	ko00942
pmb0492	584.28	325	583.268	C34H37N3O6	[M+H]+	N',N'',N'''-p-Coumaroyl-cinnamoyl-caffeoyl spermidine	Alkaloids	Phenolamine	-	2	11875	7978.2	10477	7559.2	6262	7346.2	4328.6	5410.8	4770.5	4323.2	5404	4319.4	4316.5	1943.1	3669.7	3463.3	2388.1	3449.8	6266.7	5635.9	6697.7	--	--
pmn001547	589.12	437.1	590.127	C27H26O15	[M-H]-	3-Hydroxy-5-Methylphenol-1-O-(6'-Digalloyl)Glucoside	Phenolic acids	Phenolic acids	-	2	9	9	9	9	9	9	66321	69467	80235	28127	25904	12764	38391	48686	64947	36699	56712	44937	37429	27488	23412	--	--
Rfmb056	591.21	387.14	592.216	C29H36O13	[M-H]-	Medioresinol-4'-O-(6'''-acetyl)glucoside	Lignans and Coumarins	Lignans	-	2	32884	19642	36746	18930	12343	19455	9575.3	14742	6882.3	11147	13703	8021.6	21397	20878	16004	45236	37751	54213	21667	17337	10761	--	--
Lmyp004635	595.14	287.05	594.137	C30H26O13	[M+H]+	Kaempferol-3-O-(6''-p-Coumaroyl)glucoside	Flavonoids	Flavones	68170-52-5	1	6726000	6473000	6455000	5537400	5294400	5690300	7124600	6735800	6615800	5253600	5314400	5165400	8012100	7952300	8115500	7928700	7749100	8242900	6480200	6757400	6368300	--	--
Lmyp004318	595.14	287.06	594.137	C30H26O13	[M+H]+	Kaempferol-3-O-(6''-p-Coumaroyl)galactoside	Flavonoids	Flavonols	-	1	26657000	28002000	27956000	23486000	23705000	23556000	32346000	30549000	31223000	29256000	29137000	29672000	37617000	38653000	37037000	36068000	35884000	36638000	30024000	30311000	31616000	--	--
Lmyp004407	595.14	287.05	594.137	C30H26O13	[M+H]+	Kaempferol-3-O-(2''-p-Coumaroyl)galactoside	Flavonoids	Flavonols	-	1	6705700	6754900	6488400	5487600	5170500	5687000	6691400	6390200	6336200	5288800	5295700	5241300	7858900	7741800	7697000	7599600	7647000	8330400	6280200	6394800	6683800	--	--
mws1290	593.13	285	594.137	C30H26O13	[M-H]-	Kaempferol-3-O-(6''-p-Coumaroyl)glucoside (Tiliroside)	Flavonoids	Flavonols	20316-62-5	1	10794000	10582000	10754000	7860200	8106800	8064100	11255000	10322000	10467000	9106300	8686300	9052600	12759000	12174000	12361000	12401000	13099000	12018000	9409300	10964000	10938000	C17140	--
Hmjn004446	593.13	285.04	594.137	C30H26O13	[M-H]-	Luteolin-7-O-(6''-caffeoyl)rhamnoside	Flavonoids	Flavones	-	1	10100000	10786000	11056000	8451500	7910400	8698800	11819000	10215000	12186000	8829200	8750500	8810000	11067000	12417000	11906000	12533000	13675000	13566000	9641200	10754000	10533000	--	--
Smgp006499	595.14	287.05	594.137	C30H26O13	[M+H]+	Biondnoid I	Flavonoids	Flavonols	142750-32-1	1	6369200	6900100	6603700	5517800	5628700	5323700	7005000	6280500	6691900	5440300	5182100	5307900	7683700	7668900	7645800	7968400	7657200	8236000	6297500	6606300	6581700	--	--
pmp000593	595.17	449.1	594.158	C27H30O15	[M+H]+	Luteolin-7-O-rutinoside	Flavonoids	Flavones	3563-98-2	3	220980	208800	203980	481810	500340	572970	35460	56698	50168	49438	54693	36040	31331	30121	26047	45356	43526	43388	121000	147280	146020	--	--
pme1605	593.15	285	594.158	C27H30O15	[M-H]-	Kaempferol-3-O-robinobioside(Biorobin)	Flavonoids	Flavonols	17297-56-2	3	266710	213140	267380	479350	549660	593970	58697	64680	63206	49702	46355	38938	39450	17508	44138	42822	45118	39775	142760	112170	123740	--	--
mws1073	595.17	457.2	594.158	C27H30O15	[M+H]+	Apigenin-6,8-di-C-glucoside	Flavonoids	Flavones	23666-13-9	3	25614	30309	26534	10882	17551	20369	33662	28472	26988	42168	30781	44527	28512	26523	30854	32224	39380	48446	26583	20348	29398	C10195	--
MWSHY0050	595.17	287.05	594.158	C27H30O15	[M+H]+	Kaempferol-3-O-rutinoside(Nicotiflorin)	Flavonoids	Flavonols	17650-84-9	3	188220	138710	169640	212130	199390	232690	232470	186640	223040	178620	115860	171050	212020	250400	215470	252350	275750	291330	136580	202650	185060	C21833	ko00944,ko01110
MWSHY0080	595.17	287.06	594.158	C27H30O15	[M+H]+	Luteolin-7-O-neohesperidoside (Lonicerin)	Flavonoids	Flavones	25694-72-8	3	799000	711040	829520	1735100	1847600	1890900	235500	205010	171630	157000	165190	156020	107930	125100	124100	138230	120070	135560	481080	471730	493290	C12630	ko00944
MWSslk254	595.17	287.06	594.158	C27H30O15	[M+H]+	Kaempferol-3-O-glucorhamnoside	Flavonoids	Flavonols	40437-72-7	3	721580	694990	659730	1822000	1634600	1768100	206340	208030	183420	158960	157510	128480	117650	117850	101850	165710	133490	131380	493000	464610	517000	--	--
MWSslk252	593.19	285.08	594.195	C28H34O14	[M-H]-	Didymin (Isosakuranetin-7-O-rutinoside)	Flavonoids	Flavanones	14259-47-3	3	9584400	10163000	10453000	7655100	7409400	7602500	10983000	9659800	11168000	8271300	7357300	8023300	11147000	11550000	11601000	11943000	12585000	11867000	8824600	9466800	9764100	--	--
Lmpp003789	595.14	287.06	595.145	C30H27O13+	[M]+	Cyanidin-3-O-(6''-O-p-Coumaroyl)glucoside	Flavonoids	Anthocyanidins	-	3	784200	699470	819520	1924200	1799600	1851600	219810	256410	180660	174620	168230	141350	155220	120660	107170	140370	132230	151460	480190	448470	442200	C12095	ko00942
Lmjp002596	597.14	303.05	596.138	C26H28O16	[M+H]+	Quercetin-3-O-sambubioside	Flavonoids	Flavonols	83048-35-5	2	484450	515170	480020	347260	289540	364840	404420	512920	409260	817090	833480	760050	454690	429960	446320	577830	560280	623550	430000	472160	535350	C12637	ko00944
Lmyp003500	601.12	287.06	600.112	C28H24O15	[M+H]+	Kaempferol-3-O-(2''-galloyl)galactoside	Flavonoids	Flavonols	-	1	3543300	3279900	3395700	2246700	2080400	2501300	1307100	1316200	1183300	2704100	2390400	2894300	3533900	3009300	2859400	2926400	2846400	2486000	2718800	2615300	2833200	--	--
Lmyp003599	601.12	287.06	600.112	C28H24O15	[M+H]+	Kaempferol-3-O-(6''-galloyl)glucoside	Flavonoids	Flavonols	56317-05-6	1	2652300	2548500	2644300	1787800	1928700	1846800	875860	943060	942030	1760100	2087400	1969700	2526400	2476600	2701300	2261600	1859700	2307500	2007100	1987500	2269100	--	--
Lmyp004022	601.12	287.06	600.112	C28H24O15	[M+H]+	Kaempferol-3-O-(2''-galloyl)glucoside	Flavonoids	Flavones	76343-90-3	1	196980	168660	216350	156910	177990	161060	177410	189910	191020	100450	204990	198210	60706	106040	92453	90383	76311	82616	150220	170180	153400	--	--
Lmyp003348	601.12	287.06	600.112	C28H24O15	[M+H]+	Kaempferol-3-O-(6''-galloyl)galactoside	Flavonoids	Flavonols	-	1	3235800	2944200	3279500	2188700	2232100	2516500	1212400	1304000	1109600	2193100	2764900	3054200	3239900	3245400	3193600	2662900	2794200	2617700	2463600	2503600	2697700	--	--
Lmqn000780	606.08	384.98	607.082	C17H27N3O17P2	[M-H]-	Uridine 5'-diphospho-N-acetylglucosamine	Alkaloids	Alkaloids	528-04-1	3	15890	18361	14655	11873	12185	14142	21315	26766	26021	24613	20399	23476	23231	28489	24816	46363	33667	41012	17153	19679	20568	C00043	ko00520,ko01100
Lmmp000897	611.14	287.05	610.132	C30H26O14	[M+H]+	Gallocatechin-(4α→8)-gallocatechin	Flavonoids	Flavanols	-	2	10939000	11539000	11718000	9510900	9631900	9935700	8276300	8181700	7217000	6866500	6710200	6061500	7707400	7493100	6146500	7335300	9315100	9083200	6822400	7607200	6633200	--	--
Lmdp004267	611.14	147.04	610.132	C30H26O14	[M+H]+	Quercetin-3-O-(6''-p-Coumaroyl)glucoside	Flavonoids	Flavonols	-	1	4512000	4128900	4156400	6235100	5952200	5790900	9467700	8689300	9924400	3824600	3946400	3741400	4020600	3479000	4291600	4064500	3366100	4550000	5034600	5023500	5586400	--	--
Lmyp004052	611.14	147.04	610.132	C30H26O14	[M+H]+	Quercetin-3-O-(6''-p-Coumaroyl)galactoside	Flavonoids	Flavonols	-	1	82289	94055	89362	152370	127170	139990	208240	211160	224390	96374	86751	88629	80673	91988	78450	94215	87133	83553	124870	132670	117440	--	--
Zmjp003031	611.16	449.11	610.153	C27H30O16	[M+H]+	Orientin-2''-O-galactoside	Flavonoids	Flavonoid carbonoside	-	3	2579200	2926700	3583800	3344700	3088900	1997100	2669400	2013000	2011200	1960300	2081400	1980400	2055400	2032800	2058300	2597700	2426400	2571100	2195000	2547900	2577300	--	--
Xmyp005599	611.16	287.06	610.153	C27H30O16	[M+H]+	Kaempferol-3-O-galactoside-4'-O-glucoside	Flavonoids	Flavonols	-	1	194780	328610	181470	83519	107550	101360	191270	185600	186180	166260	182590	95053	286590	349810	194940	452940	506780	453960	163270	273150	215190	--	--
pmb0665	611.16	465.1	610.153	C27H30O16	[M+H]+	Luteolin-8-C-glucoside-7-O-glucoside	Flavonoids	Flavonoid carbonoside	-	3	28795	20456	12582	78742	93569	78400	17648	10469	18327	9	9	9	9	9	9	9	9	9	22940	14152	21467	--	--
Hmpp002612	611.16	287.05	610.153	C27H30O16	[M+H]+	Luteolin-7-O-gentiobioside	Flavonoids	Flavones	-	1	12211000	12431000	11765000	14816000	13496000	13592000	9023400	8271000	7971100	8426600	8110600	7327800	7297200	7774400	7495100	8771400	8563900	8362400	8000200	9792200	9570800	--	--
pmn001583	609.15	300	610.153	C27H30O16	[M-H]-	Quercetin-3-O-robinobioside	Flavonoids	Flavonols	52525-35-6	2	131860	136660	119770	546470	545080	564690	65390	91010	74466	28427	31400	23904	7595	7627.5	6333.2	19670	16162	13322	74082	99417	115790	--	--
Lmbp002592	611.16	287.05	610.153	C27H30O16	[M+H]+	Kaempferol-3,7-di-O-glucoside*	Flavonoids	Flavones	-	1	183230	121060	123750	69118	81860	61972	142480	116080	165100	85320	87416	125800	235100	275700	230870	332320	262280	311080	198010	156660	127770	--	--
pmb0624	611.16	431.3	610.153	C27H30O16	[M+H]+	Luteolin-6-C-glucoside-7-O-glucoside	Flavonoids	Flavonoid carbonoside	-	3	13153	20191	20463	18142	15353	23968	20263	14130	7380.4	14548	11672	11650	11244	9722.7	1942	15146	8716.4	14137	9725.1	12846	15490	--	--
mws0059	609.15	301	610.153	C27H30O16	[M-H]-	Quercetin-3-O-rutinoside (Rutin)	Flavonoids	Flavonols	153-18-4	2	104730	67602	108720	422970	371060	410230	55306	64072	59482	9	9	9	9	9	9	9	9	9	79812	54764	77664	C05625	ko00944,ko01100,ko01110
Lmjp002461	611.16	303.05	610.153	C27H30O16	[M+H]+	Quercetin-3-O-neohesperidoside*	Flavonoids	Flavonols	117611-67-3	2	825370	748600	909430	2719100	2750100	2815900	363300	397520	440480	101610	115540	78140	50321	62288	46068	91859	72921	75112	667810	618480	588490	--	--
Zmhn002032	609.18	447.13	610.189	C28H34O15	[M-H]-	4-O-(6'-O-Glucosylcaffeoylglucosyl)-4-hydroxybenzyl alcohol	Phenolic acids	Phenolic acids	-	3	311580	429100	354510	391120	291280	334890	248230	236900	251080	210700	209520	190060	139170	152200	136410	251180	267920	247330	233940	283880	246890	--	--
Lmcp004436	611.14	287.06	611.14	C30H27O14+	[M]+	Cyanidin-3-O-(6''-O-caffeoyl)glucoside	Flavonoids	Anthocyanidins	-	2	11842000	13495000	11756000	15308000	14577000	14258000	8102900	8414500	8923000	7100600	7404600	7827500	7080500	7658000	7516200	7404600	7956300	8479100	8512900	9170000	8556000	--	--
Lmpp003662	611.14	303.05	611.14	C30H27O14+	[M]+	Delphinidin-3-O-(6''-O-p-coumaroyl)glucoside	Flavonoids	Anthocyanidins	-	2	799070	758830	892360	2780700	2680900	3071500	461850	423000	383460	100930	84633	97091	43570	58942	52086	52768	55930	64594	534950	635180	607000	C16370	ko00942
Zmcp002924	611.16	287.05	611.161	C27H31O16+	[M]+	Cyanidin-3-O-(2''-O-glucosyl)glucoside	Flavonoids	Anthocyanidins	38820-68-7	2	824400	624950	719330	577480	748560	627140	670210	659920	594610	445710	376770	377170	337390	366560	333120	744330	873270	1004500	599330	558470	457640	C16306	ko00942
pmb0628	613.18	451.1	612.169	C27H32O16	[M+H]+	Eriodictyol-8-C-glucoside-4'-O-glucoside	Flavonoids	Flavanones	-	3	134640	179030	194790	128070	93629	142210	97414	115450	107390	98537	107250	109800	89213	90975	103430	120860	156320	155230	89666	127550	121440	--	--
MWSslk030	611.2	303.09	612.205	C28H36O15	[M-H]-	Neohesperidin Dihydrochalcone (Nhdc)	Flavonoids	Chalcones	20702-77-6	3	36535	39624	35597	47113	53808	47711	83854	69367	86768	37103	39181	38205	43433	46351	41572	37085	43364	48066	53897	51284	47505	--	--
Lmsn005253	613.12	169.01	614.127	C29H26O15	[M-H]-	1,2-Di-O-galloyl-3-O-Cinnamoyl-β-D-glucose	Phenolic acids	Phenolic acids	-	2	158020	182980	140960	203060	146540	134620	78154	106900	108620	158250	166770	131100	63469	56685	47338	84116	67024	65887	123950	108120	90224	--	--
Lmsn004921	613.12	169.01	614.127	C29H26O15	[M-H]-	1,2-Di-O-galloyl-5-O-Cinnamoyl-β-D-glucose	Phenolic acids	Phenolic acids	-	3	127720	126570	194240	173080	177180	188480	96507	83952	82063	138700	113010	120250	66149	46062	29558	65593	78547	69719	96730	131280	121110	--	--
Lmsn004534	613.12	169.01	614.127	C29H26O15	[M-H]-	1,2-Di-O-galloyl-6-O-Cinnamoyl-β-D-glucose	Phenolic acids	Phenolic acids	-	3	35423	26234	31900	14166	12729	15302	9	23267	7255	35678	18308	37528	18718	15308	19145	35912	39202	49365	29524	37814	30842	--	--
Lmyp003191	617.08	153.02	616.07	C27H20O17	[M+H]+	Phyllanemblinin A	Tannins	Tannin	-	2	481110	582960	693620	800730	716030	615780	469650	641530	967290	248490	530190	455910	585150	597100	469470	714320	691670	898940	645150	534160	700210	--	--
Lmyp003349	617.11	153.02	616.106	C28H24O16	[M+H]+	Quercetin-3-O-(6''-galloyl)glucoside	Flavonoids	Flavonols	56316-75-7	1	16584000	22177000	16353000	15131000	10234000	9176600	9190300	10056000	8722000	11114000	13693000	13269000	14655000	13197000	15116000	16123000	9622200	8313500	12916000	10872000	15099000	--	--
MWSHY0199	617.11	303.05	616.106	C28H24O16	[M+H]+	Quercetin-3-O-(6''-galloyl)galactoside	Flavonoids	Flavonols	53171-28-1	1	5587500	5585300	4859400	4008000	4072300	4479900	4599600	3968400	3577700	3766600	3767300	4317200	4808700	5560400	5679800	6048500	5606800	5664300	4394900	4140600	4577700	--	--
Lmyp003873	617.11	153.02	616.106	C28H24O16	[M+H]+	Quercetin-3-O-(2''-galloyl)glucoside	Flavonoids	Flavonols	69624-79-9	1	319260	424380	357170	404320	555100	607380	557640	405980	516740	500280	440920	531400	293250	257500	329070	332050	340650	456640	399360	325540	322240	--	--
MWSHY0142	617.11	315.07	616.106	C28H24O16	[M+H]+	Quercetin-3-O-(2''-galloyl)galactoside	Flavonoids	Flavonols	53209-27-1	1	19370000	23621000	24248000	19835000	16941000	15040000	15026000	16199000	17073000	16673000	18774000	19208000	18424000	20583000	21614000	21101000	16657000	19387000	16483000	14366000	21250000	--	--
Lmfp003026	619.13	153.02	618.122	C28H26O16	[M+H]+	Maplexin H	Tannins	Tannin	1357621-91-0	3	9604300	8860500	10555000	7546500	8368800	8732600	10284000	10954000	9604400	8895100	9677700	8609600	9263500	13148000	9981000	11037000	10835000	8733000	9995100	10250000	8850800	--	--
pmp000781	619.4	437.34	618.392	C39H54O6	[M+H]+	p-Coumaroyleuscaphic acid	Terpenoids	Triterpene	-	1	1099000	778550	965350	873640	939490	1023200	1366300	1053000	646610	830370	399420	475510	1194000	1054800	1281900	995710	945250	987680	872160	1064300	1008300	--	--
Smnp012194	619.39	437.34	618.392	C39H54O6	[M+H]+	2ɑ-hydroxy-3β-trans-p-hydroxycinnamoyloxy oleanolic acid	Terpenoids	Triterpene	-	1	516330	608860	514040	633420	670660	749710	652460	640590	609820	477860	444700	434950	839190	869990	1013000	614940	630920	533490	677350	542410	598020	--	--
Smpp012073	619.39	147.04	618.392	C39H54O6	[M+H]+	jacoumaric acid	Terpenoids	Triterpene	63303-42-4	1	122400	135580	154790	192340	175610	174190	200250	208840	210340	159670	146230	145690	199310	207270	257390	153890	161460	163760	224660	176300	175770	--	--
Smpp011773	619.39	147.04	618.392	C39H54O6	[M+H]+	3β-O-cis-p-Coumaroyl-2α-hydroxy-12-ursen-28-oic acid	Terpenoids	Triterpene	-	1	116510	127570	117610	102650	104740	85536	224440	136770	177420	101980	121310	110510	173070	183980	128780	156040	163210	178710	124570	159280	152760	--	--
Rfmb26201	621.22	417.16	622.226	C30H38O14	[M-H]-	Syringaresinol-4'-O-(6''-acetyl)glucoside	Lignans and Coumarins	Lignans	-	3	33580	33068	26021	34845	30068	43559	35288	45879	32301	21997	31114	17017	99052	99925	96813	51843	40677	49986	39244	42498	53061	--	--
HJAP120	625.17	317.07	624.168	C28H32O16	[M+H]+	Rhamnetin-3-O-Rutinoside	Flavonoids	Flavones	-	2	453590	420100	445470	1118300	851420	959360	215190	227330	277820	238180	198950	201580	131810	137200	129280	230650	216960	238920	366070	312660	345350	--	--
Hmlp004943	625.18	317.07	624.168	C28H32O16	[M+H]+	Nitensoside B	Lignans and Coumarins	Coumarins	-	3	333910	469890	514210	1140900	1081700	1000500	240120	231510	274080	211930	197840	211300	131350	113220	151150	253530	248070	224290	382570	364420	386680	--	--
Zmhn002574	623.16	315.05	624.169	C28H32O16	[M-H]-	Rhamnazin 3-Glucosyl-Arabinofuranoside	Flavonoids	Flavonols	-	3	1812200	1618300	2262100	3327000	3686100	3432200	4258200	4407900	4107300	1817900	1570900	1819500	2496200	2565600	2343200	2333300	2147600	2285800	2366700	2688600	2891500	--	--
Lmmp002463	625.18	317.07	624.169	C28H32O16	[M+H]+	Sexangularetin-3-O-glucoside-7-O-rhamnoside	Flavonoids	Flavonols	-	2	411400	393620	468750	1058800	1059500	924270	211360	244870	259690	219460	211400	201250	123850	132280	113390	282730	240850	238880	362250	337900	388390	--	--
Lmmp002963	625.18	317.06	624.169	C28H32O16	[M+H]+	6-C-Methylquercetin-3-O-rutinoside	Flavonoids	Flavonols	-	2	439910	450640	473210	1109000	1061000	1063600	251180	274280	259400	211300	207770	181980	160290	129480	159470	221370	269630	264390	320000	382110	345690	--	--
Lmhp003217	625.17	317.06	624.169	C28H32O16	[M+H]+	2'-Hydoxy,5-methoxyGenistein-O-rhamnosyl-glucoside	Flavonoids	Isoflavones	-	2	445080	493480	497910	1163900	996130	1034700	247010	242440	263880	196240	157600	195050	107670	106160	131260	242000	235070	270300	347760	369630	345590	--	--
MWSslk141	625.22	317.1	624.205	C29H36O15	[M+H]+	Hesperidin methylchalcone	Flavonoids	Chalcones	24292-52-2	3	2762600	2804400	2899000	4687500	4774800	5271300	6877300	6459800	5797300	2796200	2734600	2928600	3651800	4031800	3791300	3189200	3378900	3877300	4086500	3897900	3836500	--	--
Lmpp003815	625.16	317.07	625.155	C31H29O14+	[M]+	Petunidin-3-O-(6''-O-p-Coumaroyl)glucoside	Flavonoids	Anthocyanidins	-	2	396690	487360	495640	1154200	1033500	1106000	255220	251680	281090	246780	239690	171190	152720	139570	162160	284020	259380	215600	310510	353590	367800	--	--
Zmmp002642	625.16	287.06	625.155	C31H29O14+	[M]+	Cyanidin-3-O-(6''-O-feruloyl)glucoside	Flavonoids	Anthocyanidins	-	2	55184	58248	40307	82377	60829	86187	12366	9843.1	13473	144300	128050	156240	273980	332010	341700	397450	345620	443210	127310	164710	155780	--	--
pmn001528	625.05	169	626.054	C28H18O17	[M-H]-	Tetragallic Acid(3''-O-galloyl-4''-O-galloyl-4-O-galloyl-galloyl acid)	Phenolic acids	Phenolic acids	-	3	2005000	1852700	2094000	1530700	1683600	1994000	2094800	2005700	1926100	2786900	2655300	2439400	2343300	2253700	2306400	1645800	1556800	1749300	1621600	1850000	1931400	--	--
Zmcp002666	627.16	303.05	626.148	C27H30O17	[M+H]+	Quercetin-3,7-Di-O-glucoside	Flavonoids	Flavonols	-	1	665550	432610	736400	484980	443740	279930	926070	470610	1112100	425990	544070	259420	457870	511270	334840	753140	549260	742650	575360	377900	699070	--	--
Lmtp003677	627.16	303.04	626.148	C27H30O17	[M+H]+	Quercetin-3-O-sophoroside (Baimaside)	Flavonoids	Flavonols	18609-17-1	1	8967500	10951000	10333000	6130000	7338900	7589600	9544400	10060000	9880800	11727000	12598000	12467000	8331500	8210600	8695100	10598000	9583100	10119000	9536700	9686000	10074000	C12667	ko00944
Hmcp005575	627.15	303.05	626.148	C27H30O17	[M+H]+	Quercetin-5,4'-di-O-glucoside	Flavonoids	Flavonols	-	1	800090	852810	908200	424020	461390	412190	566830	518620	546880	305820	290720	283020	978680	935710	953610	432930	407940	472550	561760	553320	626810	--	--
Zmhp002730	627.16	303.05	626.148	C27H30O17	[M+H]+	6-Hydroxykaempferol 6,7-Diglucoside	Flavonoids	Flavonols	142674-16-6	1	9938300	10735000	10447000	7734700	7928600	7752700	10501000	9360700	10034000	12438000	11367000	13117000	8857900	6859600	7934200	11048000	11133000	10278000	8463200	9130000	9784300	--	--
pmp001310	627.16	303.1	626.148	C27H30O17	[M+H]+	6-Hydroxykaempferol-3,6-O-Diglucoside	Flavonoids	Flavonols	-	1	10251000	11393000	10256000	7366800	7673200	8283700	10739000	9020000	9757400	12122000	12294000	12139000	8225600	8181200	8232900	10035000	12703000	10904000	9840400	9139400	9709400	--	--
pmb0618	627.19	465.1	626.185	C28H34O16	[M+H]+	Hesperetin-8-C-glucoside-3'-O-glucoside	Flavonoids	Flavonoid carbonoside	-	3	1051300	1046300	1004100	856780	694270	1036300	1321100	1225100	872630	587330	763190	465270	317650	518650	545890	894370	1021500	982860	966490	1011000	608520	--	--
pmb0645	627.19	465.2	626.185	C28H34O16	[M+H]+	Hesperetin-6-C-glucoside-7-O-glucoside	Flavonoids	Flavonoid carbonoside	-	3	174190	184090	186830	152630	143550	193160	226480	266800	235390	236300	259590	253550	132090	195340	157640	225560	267140	281270	183580	213770	251500	--	--
pmb2970	625.18	565.3	626.185	C28H34O16	[M-H]-	Hesperetin-5,7-di-O-glucoside	Flavonoids	Flavanonols	-	3	28836	30772	45443	24902	20576	24473	8606	15888	14918	19270	20425	24215	20919	20029	18962	19221	20050	26023	20501	19846	18135	--	--
Lmcp005542	627.13	303.05	627.134	C30H27O15+	[M]+	Delphinidin-3-O-(6''-O-caffeoyl)glucoside	Flavonoids	Anthocyanidins	-	2	812660	871610	823650	489860	467900	459690	576170	558460	552290	343910	350830	286510	916070	915410	827580	379600	451970	397070	530140	579710	525060	--	--
pmn001529	629.08	169	630.086	C28H22O17	[M-H]-	3,4,5-Tri-O-Galloylshikimic acid	Phenolic acids	Phenolic acids	-	3	475760	528260	545870	482040	411770	488900	386750	426530	400760	706320	770930	699380	764170	811260	839680	341350	372930	394000	470370	473590	538120	--	--
Lmsn004714	629.11	169.01	630.122	C29H26O16	[M-H]-	1,6-Di-O-galloyl-2-O-p-coumaroyl-β-D-glucose	Phenolic acids	Phenolic acids	115713-49-0	3	43591	43124	39298	134800	142400	140150	347340	324600	292860	127460	101460	132400	178230	166760	199550	43104	31190	68538	118670	121230	211020	--	--
Lmsn001900	633.07	301	634.081	C27H22O18	[M-H]-	3-O-Galloyl-4,6-(S)-HHDP-β-D-glucose	Phenolic acids	Phenolic acids	-	1	1478200	1804500	1636500	1859400	1599700	1740100	2139500	2078800	2106000	2528000	2761700	2801300	2611100	2751100	2934100	2444900	2212000	2652400	1427100	1976600	1879900	--	--
Hmqn003212	633.08	301.01	634.081	C27H22O18	[M-H]-	Sanguiin H4	Tannins	Tannin	-	1	4198700	4060300	4785300	6124600	7029200	6119400	6063500	5665100	5681100	8669300	7308700	7745500	5248100	6228900	5754900	6853200	7499200	6302000	5707100	6230600	5863600	--	--
Zmhn003541	633.07	301	634.081	C27H22O18	[M-H]-	Gemin D	Tannins	Tannin	84744-46-7	1	4825600	5110800	4669500	7931800	7867300	7335000	7435400	5477600	6843500	7006900	8624000	8001200	6875800	6454300	7737300	8196500	6715900	8694000	6162400	6337700	7189900	--	--
Lmyn003256	633.07	301	634.081	C27H22O18	[M-H]-	Isocorilagin	Tannins	Tannin	-	1	3062700	3392100	3990400	5409600	5208600	5070900	5092900	5043900	4413200	6210700	5361700	6552200	4279500	4572400	4917200	4890700	6075800	4845400	4350300	5412600	4980800	--	--
Lmyn002764	633.07	301	634.081	C27H22O18	[M-H]-	Phyllanemblinin B	Tannins	Tannin	-	1	5906900	5106900	5883300	6627900	7105000	8597700	6218600	6060100	6373100	8681700	9615500	8602100	5687800	7533400	7057500	7195100	8225700	8524800	5698700	6792300	7107700	--	--
Lmsn001477	633.07	301	634.081	C27H22O18	[M-H]-	1-O-Galloyl-4,6-(S)-HHDP-β-D-glucose	Phenolic acids	Phenolic acids	-	1	1346300	1297100	1549400	1675500	1791100	1844400	2025400	1934400	1706100	2759700	2667700	2690100	2370700	2918700	2887900	2345000	2407600	2719800	1393300	1708400	1937600	--	--
Lmfn001769	633.11	169.01	634.117	C28H26O17	[M-H]-	Maplexin G	Tannins	Tannin	-	2	884280	735830	729290	1436800	1590100	1377100	934760	952040	1306100	1936700	1693700	1857900	1835500	1453200	1053900	1392300	1098800	1185800	1290500	1125100	1427700	--	--
Smpp009887	635.39	147.04	634.387	C39H54O7	[M+H]+	3-O-trans-p-coumaroylrotundic acid	Terpenoids	Triterpene	-	2	1727200	1751700	1809900	1799300	1956800	2009100	4255800	3527900	3709800	3326500	3314500	3424800	4914600	4997500	5417000	4512500	4548000	4333900	3884100	3714600	3995800	--	--
Smnp110489	635.39	453.33	634.387	C39H54O7	[M+H]+	3-O-trans-p-Coumaroyltormentic acid	Terpenoids	Triterpene	-	1	1477200	1570000	1569200	2276600	2434600	2106300	1915600	1835300	2121300	1591400	1709000	1875300	3406100	3173700	2970800	2638900	2736200	2612300	2026400	2305000	1967600	--	--
Smnp010489	635.39	453.33	634.387	C39H54O7	[M+H]+	3-O-cis-Coumaroyltormentic acid	Terpenoids	Triterpene	-	1	1718000	1630600	1725200	2249300	2083900	2477800	1975500	2005000	1969300	1821400	1875800	1737600	2881500	3145000	3182700	2845800	2827500	2462600	2239400	2239300	2001500	--	--
pmp000782	635.39	435.32	634.387	C39H54O7	[M+H]+	Caffeoylhawthorn acid	Terpenoids	Triterpene	-	1	3946100	3675300	3863600	5090700	5359400	4786900	4546100	4329000	4748100	4118600	3641100	3994800	7533000	7865600	7361600	5920900	5666600	5768600	4671500	5282200	4742200	--	--
Lmsn003088	635.09	169.01	636.096	C27H24O18	[M-H]-	1,4,6-Tri-O-galloyl-β-D-glucose	Phenolic acids	Phenolic acids	94513-58-3	2	174940	151250	206700	90068	101700	111770	567680	539420	477190	385950	473570	429790	300680	346890	451430	394870	421900	527070	444720	305670	305570	--	--
Lmfn001209	635.09	169.01	636.096	C27H24O18	[M-H]-	1,3,6-Tri-O-galloyl-D-glucose	Phenolic acids	Phenolic acids	18483-17-5	3	525290	486940	523180	287600	297930	260100	252100	242300	233160	304220	291300	256660	237340	235570	257030	458420	385180	481460	310260	307420	313900	C17458	--
Lmsn002785	635.09	169.01	636.096	C27H24O18	[M-H]-	1,2,6-Tri-O-galloyl-β-D-glucose	Phenolic acids	Phenolic acids	79886-49-0	3	320120	269280	287880	523280	571710	492050	520050	418760	406910	187740	276780	298550	158000	220150	240760	334550	271160	262620	315150	267370	302770	C04360	--
Lmhp002800	641.16	317.06	640.164	C28H32O17	[M+H]+	2'-Hydoxy,5-methoxyGenistein-4',7-O-diglucoside	Flavonoids	Isoflavones	-	3	35094	57028	78468	46430	42905	22669	22878	38358	53352	68429	77428	57937	45401	61422	42553	56599	61193	77113	55484	58661	58135	--	--
Lmsn003619	645.11	169.01	646.117	C29H26O17	[M-H]-	1,4-Di-O-galloyl-3-O-caffeoyl-β-D-glucose	Phenolic acids	Phenolic acids	-	3	4947300	5085400	4886800	271930	221590	235190	5342700	5200100	5254800	7142100	6662600	6592400	4673000	4450000	4443700	4168300	4413500	5021100	3541600	3865300	3711700	--	--
pmn001533	645.13	169	646.138	C26H30O19	[M-H]-	2-O-Di-gallic acyl-Glucoside-Glucoside	Tannins	Tannin	-	2	40621	34862	33317	38450	54642	28502	45323	36386	32491	30445	22977	29995	21195	21463	19370	31128	44327	41959	32235	21349	42383	--	--
Lmsn001090	649.07	301	650.076	C27H22O19	[M-H]-	Lagerstannin C	Tannins	Tannin	-	3	29554	23047	20299	62422	78175	68159	39272	20450	20824	38590	40073	54977	23124	30581	26280	37780	48173	68224	26799	37911	23663	--	--
Cmcp006013	651.4	453.34	650.403	C36H58O10	[M+H]+	Kajiichigoside F1(Euscaphic acid 28-O-β-D-glucopyranoside)	Terpenoids	Triterpene Saponin	95298-47-8	2	54439	43910	64434	30870	39219	27535	121230	124360	152000	124040	108470	104740	429420	445170	328800	166600	171510	184300	122700	145630	132120	--	--
Zmxn004201	649.4	487.34	650.403	C36H58O10	[M-H]-	Rosamultin	Terpenoids	Triterpene Saponin	88515-58-6	2	507720	624840	647450	419860	419640	433850	605520	603360	871980	762770	782240	644120	1683100	1368300	1733900	930630	1029300	805920	773860	906030	967480	--	--
pmb0578	655.17	207	654.158	C32H30O15	[M+H]+	Luteolin-7-O-(6''-sinapoyl)glucoside	Flavonoids	Flavones	-	3	83597	82944	90215	24455	23391	22322	13194	14730	16851	13951	11731	25802	45428	50771	55888	52564	57625	60403	29449	42066	36300	--	--
Lmsn004924	659.13	169.01	660.133	C30H28O17	[M-H]-	1,6-Di-O-galloyl-3-O-Feruloyl-β-D-glucose	Phenolic acids	Phenolic acids	-	3	107790	92418	81602	220620	294180	285080	196940	210470	193560	215180	162590	194090	279820	262070	324210	126520	144960	156640	171490	209280	198770	--	--
Smpp010139	665.4	177.05	664.398	C40H56O8	[M+H]+	3-O-Trans-feruloyl euscaphic acid	Terpenoids	Triterpene	-	1	819100	891210	840430	786880	706760	803660	3227100	3192100	3584200	3122200	3214000	3307000	6385700	6467000	6485800	6151200	7009900	6160800	4144300	4020600	3913000	--	--
Lmyn001713	669.09	337.02	670.102	C27H26O20	[M-H]-	Phyllanemblinin D	Tannins	Tannin	-	3	41434	49512	49457	49536	42713	39137	50519	53562	58505	88765	71958	98236	127280	153400	132770	27942	30405	31612	42375	61183	68446	--	--
pmp001275	672.42	331.29	671.409	C31H61O14N	[M+H]+	3-Hydroxypropyl palmitate glc-glucosamine	Alkaloids	Alkaloids	-	1	8381600	7555400	8268000	5268300	4574100	4884100	4428800	4435500	4210300	4119900	4776400	4789600	3320900	3452100	3534400	2029900	2051800	2164900	4857700	4009500	4415200	--	--
Lmmn004145	675.41	397.14	679.419	C38H60O10	[M-H]-	3-O-(2-O-Acetyl-glucosyl)oleanolic acid	Terpenoids	Triterpene	-	3	12768000	13449000	14951000	7505400	6751100	8032100	6254900	6273200	6946500	7103100	7961600	6821400	5768900	5591400	6237400	2333900	2377600	2824000	7032400	6945800	5710600	--	--
Hmjp003248	695.15	287.06	694.138	C30H30O19	[M+H]+	Luteolin-7-O-(6''-malonyl)glucuronide-5-O-rhamnoside	Flavonoids	Flavones	-	3	137040	135540	195070	87460	85310	87575	41381	48406	39714	30826	26605	30171	22180	29189	27200	10824	12734	8555.8	50823	48672	58772	--	--
Hmcp001629	697.16	449.1	696.153	C30H32O19	[M+H]+	Kaempferol-3-O-(6''-Malonyl)glucoside-7-O-Glucoside	Flavonoids	Flavonols	-	2	367720	249880	364820	315080	314600	263360	209700	139160	174230	77806	115150	103390	154890	138930	177350	322180	415030	373380	229550	189100	225200	--	--
pmb0706	713.16	465.1	712.149	C30H32O20	[M+H]+	Quercetin-3-O-(6''-malonyl)glucosyl-5-O-glucoside	Flavonoids	Flavonols	-	3	14352	25599	20416	11433	12505	10932	28459	24118	12355	12496	15702	8159.1	8125.8	19777	14385	34001	43028	46921	17479	18276	26092	--	--
HJN094	729.15	407.07	730.153	C37H30O16	[M-H]-	Galloylprocyanidin B4	Tannins	Proanthocyanidins	-	3	4331.2	7420.5	7356.8	2489	9	9	25992	18586	18637	28468	26500	32500	11043	13765	10460	3639	8033.2	13602	12865	13649	9752	--	--
Lmsn006257	737.14	301	738.143	C35H30O18	[M-H]-	Phloretin-4'-O-[4',6'-O-(S)-HHDP]-β-D-glucoside	Flavonoids	Chalcones	-	3	5740.9	8167.2	10654	7923.8	6528.3	11233	16377	17811	18062	18048	14034	16372	15474	12422	9995.9	11648	6605.1	14186	10330	12235	10594	--	--
Lmsn005951	737.14	301	738.143	C35H30O18	[M-H]-	Papuabalanol B	Tannins	Tannin	-	3	9	9	9	9	9	9	13669	14420	12538	17012	14860	15138	40393	38785	34361	13831	11513	12876	8690	12161	15650	--	--
Xmbp008275	741.18	455.14	740.174	C39H32O15	[M+H]+	Castanoside B [Kaempferol-3-O-(4'',6''-di-p-coumaroyl)mannoside]	Flavonoids	Flavonols	-	1	23699000	23917000	24730000	24069000	23503000	25387000	20692000	19448000	18970000	13461000	13692000	12935000	18157000	18415000	18252000	20889000	21030000	21534000	20120000	19481000	19904000	--	--
Hmmn003584	739.19	593.14	740.209	C33H40O19	[M-H]-	Luteolin-7-O-rutinoside-5-O-rhamnoside	Flavonoids	Flavones	-	3	28084	32350	34348	49529	56286	63864	32701	25635	25725	25597	26597	30219	29564	31522	35373	34313	33744	30070	27497	26441	36121	--	--
Lmyp003857	753.13	287.06	752.122	C35H28O19	[M+H]+	Kaempferol-3-O-(2'',6''-digalloyl)glucoside	Flavonoids	Flavonols	-	2	310770	331600	314130	181240	178460	170940	99145	110630	99478	279290	283980	291970	295170	310470	362510	219500	230770	244070	217370	248360	230560	--	--
pmb0660	757.2	147.1	756.19	C36H36O18	[M+H]+	Isoorientin-7-O-(6''-p-coumaroyl)glucoside	Flavonoids	Flavonoid carbonoside	-	3	120570	93307	102170	120800	67882	116180	103660	71153	89616	118420	114610	115470	214620	240480	233900	130820	124060	184980	135350	138290	147400	--	--
pmb2976	755.2	447.2	756.211	C33H40O20	[M-H]-	Chrysoeriol-8-C-arabinoside-7-O-Sophoroside	Flavonoids	Flavones	-	3	34090	39765	32845	58020	46850	51858	67220	62515	59214	16338	23505	18925	41132	55869	36465	26041	28808	30657	31988	34244	29997	--	--
Xmyp004945	757.22	287.06	756.211	C33H40O20	[M+H]+	Kaempferol-3-O-(6''-Rhamnosyl-2''-Glucosyl)Glucoside (Camelliaside A)	Flavonoids	Flavonols	135095-52-2	1	45057	55327	68900	70588	55097	47319	66858	49934	64614	49773	38342	50206	100630	88986	107800	75996	89254	68122	86646	80965	71429	--	--
Lmpp003268	757.22	287.06	756.211	C33H40O20	[M+H]+	Kaempferol-3-O-rutinoside-7-O-glucoside	Flavonoids	Flavonols	-	1	65430	81320	65486	43746	55098	52310	74118	70836	33398	62448	65769	42383	173720	119940	94019	79696	95247	81414	76072	48314	60522	--	--
pmn001505	763.43	763.4	764.435	C41H64O13	[M-H]-	Oleanolic acid-3-O-xylosyl(1→3)glucuronide	Terpenoids	Triterpene Saponin	-	2	92643	107590	97712	75083	59518	76540	54834	45297	41479	61890	50119	53752	41667	45138	44608	27535	31920	33773	57904	50539	43278	--	--
Lmyp003588	769.12	303.05	768.118	C35H28O20	[M+H]+	Quercetin-3-O-(2'',6''-digalloyl)-glucoside	Flavonoids	Flavonols	-	2	190790	148280	174980	88998	118690	149300	99994	100630	125390	132480	133260	127580	145740	133080	127860	96098	103590	112620	125340	110700	135490	--	--
Hmdp001794	769.09	303.05	768.118	C35H28O20	[M+H]+	Quercetin-3-O-(2'',3''-digalloyl)-glucoside	Flavonoids	Flavonols	-	2	573990	526010	770730	1071000	750130	1081300	1436800	1463000	629460	539540	524300	555690	400790	434570	287760	1060200	1225400	814720	936080	940660	653340	--	--
Lmsn004177	779.11	301	780.117	C36H28O20	[M-H]-	1-O-p-Coumaroyl-3-O-galloyl-4,6-(S)-HHDP-β-D-glucose	Phenolic acids	Phenolic acids	-	3	3232000	3591200	3007700	3350900	4205300	3211800	5359700	5147900	4249200	7077800	6731600	7751300	8181300	10196000	9144500	6037000	5435500	5451900	4353200	4913000	4452900	--	--
Zmhp004555	785.08	277.04	784.076	C34H24O22	[M+H]+	Casuariin	Tannins	Tannin	79786-04-2	2	170510	145580	115310	289380	244970	233210	214930	175490	210940	160730	193340	168350	194760	185380	220820	159980	178350	187610	189520	152420	205040	--	--
Lmsn001369	783.07	301	784.076	C34H24O22	[M-H]-	Granatin A	Tannins	Tannin	73683-70-2	1	4604700	5564700	5237800	5876300	5735400	6303300	6257800	5345800	5322000	5391900	4894700	5370900	8261000	9643500	8664300	5236800	3735100	6586100	5126300	5832300	5084100	--	--
Hmqn002062	783.07	301.01	784.076	C34H24O22	[M-H]-	Aristolochic rhizome	Tannins	Tannin	-	1	4680800	5670900	5265400	5377800	5042700	5955900	5554000	5374400	5229300	5846400	5469800	5707700	7240900	7053000	6201000	5322100	4552700	6582600	4222000	5703200	5469300	--	--
Zmhn004114	785.09	301	786.092	C34H26O22	[M-H]-	Nobotanin D	Phenolic acids	Phenolic acids	104758-06-7	1	251940	239260	288650	365270	310540	243210	540230	556260	513390	281750	458410	347010	391350	382080	423690	371770	353910	396820	295040	253430	359170	--	--
Lmsn002071	785.08	301	786.092	C34H26O22	[M-H]-	Tellimagrandin I	Tannins	Tannin	79786-08-6	1	838580	778970	713180	833860	990300	1003500	509390	637510	589490	666660	916520	851650	479770	443870	655550	856480	721960	790470	712770	623850	668580	C10241	--
MWS20203	785.08	301	786.092	C34H26O22	[M-H]-	Tercatain	Tannins	Tannin	-	1	150340	199150	197440	227400	298790	298290	497060	433160	486810	266650	375600	379600	427590	250820	373060	315420	293450	345130	374100	380070	372630	--	--
Lmsn003364	785.08	301	786.092	C34H26O22	[M-H]-	1,3-Di-O-galloyl-4,6-(S)-HHDP-β-D-glucose	Phenolic acids	Phenolic acids	87687-52-3	1	1584900	1560300	1783500	2855500	2565900	2827400	3117700	3414800	3188400	1976800	1725300	1872500	1641600	1967100	1837400	2946000	2461200	2824200	2341800	2484900	2335200	--	--
Hmqn003158	785.09	301.01	786.092	C34H26O22	[M-H]-	Sanguiin H1	Tannins	Tannin	-	1	1608800	1551400	1654700	2865500	3249200	2878200	3451400	3607700	3273600	1873600	1907600	1911200	1552100	1810900	1847300	2893000	2698600	3149700	2124000	2349200	2284000	--	--
pmb0620	787.23	625.1	786.222	C34H42O21	[M+H]+	Chrysoeriol-6,8-di-C-glucoside-7-O-glucoside	Flavonoids	Flavones	-	3	39181	41093	44258	13351	16637	16154	19410	13129	25435	14157	14713	17767	18125	20513	14083	19798	26039	27256	15628	22722	18821	--	--
Zmhn003098	785.23	447.13	786.238	C38H42O18	[M-H]-	4-O-(6'-O-Glucosylcaffeoylglucosylferuloyl)-4-hydroxybenzyl alcohol	Phenolic acids	Phenolic acids	-	3	39443	30639	56982	11258	9	9	36659	33391	27081	41333	34050	42046	12786	22925	10052	37814	40090	38216	41917	42660	59013	--	--
pmn001535	787.1	465.1	788.107	C34H28O22	[M-H]-	1,3,4,6-Tetra-O-Galloyl-D-Glucose	Phenolic acids	Phenolic acids	-	2	2176500	2047800	2191400	3260600	3025700	2924600	5821700	5793700	6042100	5340100	5073700	4620900	3363300	3770300	3613600	4891700	4609000	5250700	3858800	3908400	4167700	--	--
pmn001534	787.1	617.08	788.107	C34H28O22	[M-H]-	1,2,3,6-Tetra-O-Galloyl-D-Glucose	Phenolic acids	Phenolic acids	79886-50-3	1	6364800	4746300	6884400	7358000	7963800	7505200	12294000	11353000	11442000	9587400	8256600	9733300	9265100	8643100	9168200	9896900	8617800	10021000	7619700	9001400	7639200	C04516	--
pmp001312	789.21	303.1	788.201	C33H40O22	[M+H]+	6-Hydroxykaempferol-3,7,6-O-triglycoside	Flavonoids	Flavonols	-	3	37727	41629	31889	22037	16453	17981	62105	62066	50801	35683	38212	51103	41082	42764	29896	46171	48170	65535	25501	48087	44294	--	--
Lmsn004302	797.12	645.12	798.128	C36H30O21	[M-H]-	1,3,4-Tri-O-galloyl-6-O-caffeoyl-β-D-glucose	Phenolic acids	Phenolic acids	-	3	9004	5421.2	7238.5	31045	27753	32619	30478	22383	19065	14523	9043.8	13272	29592	56079	23830	9083.5	10546	10872	26199	16902	22369	--	--
pmb2997	799.19	461.1	800.201	C34H40O22	[M-H]-	Chrysoeriol-7-O-Sophoroside-5-O-glucuronide	Flavonoids	Flavones	-	3	28024	46054	37550	17416	31052	20471	24238	22864	12962	24910	30879	25817	22520	25201	29026	9558.5	8546	15028	28310	18352	14326	--	--
pmp001313	803.19	303.1	802.18	C33H38O23	[M+H]+	6-Hydroxykaempferol-3,6-O-Diglucoside-7-O-Glucuronic Acid	Flavonoids	Flavonols	-	3	3567800	3408300	3691000	3747600	3688700	3596800	3233000	2731600	3003000	2666800	3115800	2760500	3430500	3224300	3943900	3242800	3241000	3062900	2986400	3766100	4409500	--	--
pmn001646	865.2	577.1	866.206	C45H38O18	[M-H]-	Procyanidin C1	Tannins	Proanthocyanidins	37064-30-5	2	42674	29557	46567	44428	41879	41518	42914	39940	34466	36150	57550	51355	13192	24062	25131	38576	34336	28086	44458	55135	31230	C17624	--
pmn001647	865.2	713.2	866.206	C45H38O18	[M-H]-	Procyanidin C2	Tannins	Proanthocyanidins	37064-31-6	2	47836	29727	40386	32947	32133	32682	38934	33409	44671	50372	66636	47767	19519	18725	19072	26673	25534	32741	33440	43817	35850	--	--
Zmmp003244	919.25	303.05	919.25	C42H47O23+	[M]+	Delphinidin-3-O-(2'''-O-p-coumaroyl)rutinoside-5-O-glucoside	Flavonoids	Anthocyanidins	-	2	21906	15203	8401.2	25561	15224	25298	10756	13871	18546	9314.2	20705	9908.5	15987	18630	24120	17920	26175	13199	24318	22570	16857	C16294	ko00942
Lmzn002005	933.07	613.04	934.071	C41H26O26	[M-H]-	Vescalagin	Tannins	Tannin	36001-47-5	1	265050	284220	290640	260010	308210	288240	374600	351000	290390	260630	247480	277150	479820	505270	432580	323810	327480	397460	239700	325690	295820	--	--
Cmhn001611	935.09	633.08	936.086	C41H28O26	[M-H]-	Casuarictin	Tannins	Tannin	79786-00-8	1	447800	437360	497530	949990	821850	803340	1030600	823190	853730	795360	404900	620070	716640	957980	1117700	666360	902210	743070	669980	625820	672010	C10212	--
Lmsn001955	935.08	301	936.087	C41H28O26	[M-H]-	Casuarinin	Tannins	Tannin	79786-01-9	1	566860	595650	694180	631120	739290	782010	691540	695680	837560	895110	835360	900520	848960	944420	972810	797360	742580	792810	646020	712460	794500	C10213	--
pmf0426	939.11	769.09	940.118	C41H32O26	[M-H]-	1,2,3,4,6-Penta-O-Galloyl-D-Glucose	Phenolic acids	Phenolic acids	14937-32-7	3	837180	789430	799420	1061100	1052800	1192900	1059800	1046000	1122100	1541400	1506600	1590200	1445500	1194300	1364500	1326400	1429500	1506100	992100	935010	1053300	C04576	--
MWS20207	939.11	769.09	940.118	C41H32O26	[M-H]-	1,2,3,4,6-pen-O-galloyl-β-D-glucose	Phenolic acids	Phenolic acids	-	3	838160	773090	858760	1308200	1155700	1164600	1440200	1232200	1291000	1519500	1589700	1687300	1626100	1679200	1606600	1458500	1511300	1775300	1159100	1180600	1369100	--	--
Hmln001664	951.08	933.07	952.082	C41H28O27	[M-H]-	Geraniinic acid C	Tannins	Tannin	-	3	1541100	1419200	2656200	1313400	1093800	1210800	2383000	945580	1721000	1838800	2215400	1768900	2501900	2333100	2375100	2946200	2876300	3062700	2423100	2030100	1684600	--	--
Hmln001763	951.08	907.09	952.082	C41H28O27	[M-H]-	Geraniinic acid B	Tannins	Tannin	-	3	1700000	1643400	2107000	1203100	1353300	1174000	1719400	1535800	1480200	1416500	1577000	796020	1650800	2298000	1928800	2858400	3588200	2145800	1845300	2174900	1638700	--	--
Hmqn002738	951.09	301.01	952.082	C41H28O27	[M-H]-	Sanguiin H11	Tannins	Tannin	-	1	9	9	9	39508	31280	51114	123380	100930	110170	59682	50517	47850	69690	74977	64211	38283	42667	35311	41724	37652	41051	--	--
MWSmce408	951.07	933.06	952.082	C41H28O27	[M-H]-	Geraniin	Tannins	Tannin	60976-49-0	3	1487500	2076700	1994800	1020200	1606300	1511000	2017800	1464900	1914300	2289700	2205800	1580900	2675900	1908400	2387400	3516300	3114900	2840000	2125800	2341500	1946500	C10230	--
Lmyn002400	971.1	633.08	972.108	C41H32O28	[M-H]-	Neochebulagic acid	Tannins	Tannin	28196-46-5	2	288040	488830	219120	24851	28653	34411	276920	844430	530060	313510	391230	424890	534350	293600	260230	598170	382910	270020	230690	246020	286600	--	--
pmn001623	985.12	953.1	986.124	C42H34O28	[M-H]-	Methyl neochebulagate	Tannins	Tannin	-	3	54395	42746	75238	137000	186230	155140	88273	117730	115930	72478	58508	87528	93014	135330	152670	75850	76544	80771	80159	60526	93734	--	--
Lmzn001898	1065.11	975.07	1066.11	C46H34O30	[M-H]-	Grandinin	Tannins	Tannin	115166-32-0	1	9945.8	16995	11486	19344	14802	17757	22276	26332	19087	32627	27210	23834	54448	43671	36234	16837	21949	29910	14264	16303	20361	--	--
pmn001539	1091.12	787.1	1092.13	C48H36O30	[M-H]-	3-O-Digalloyl-1,2,4,6-O-tetragalloyl-D-glucose	Phenolic acids	Phenolic acids	-	1	31895	23050	39478	55415	62656	88507	137960	146880	141470	171700	172390	137040	43354	55894	62452	227130	222350	262890	115470	99820	120680	--	--
Cmhn001843	1103.09	1059.11	1104.09	C48H32O31	[M-H]-	Glansrin A	Tannins	Tannin	-	3	85094	91342	100950	83812	53370	85139	159100	109410	113740	126790	147850	178200	103600	113130	133090	122410	90370	106810	54169	105890	110780	--	--
Cmhn001534	1207.16	917.08	1208.15	C56H40O31	[M-H]-	Stenophyllanin A	Tannins	Tannin	97775-88-7	2	6249.8	3615.5	5735	9290	6771.8	6712.8	138050	131320	87232	123040	158590	165380	85682	88916	87988	60749	52976	44936	63284	54467	56278	--	--
